# Supplementary material for: The antifungal mechanism of EntV-derived peptides is associated with a reduction in extracellular vesicle release
Source: PLoS Pathog. 2025 Sep 22;21(9):e1013519. doi: 10.1371/journal.ppat.1013519 (PMC12510648; doi:10.1371/journal.ppat.1013519)
Supplement: S1 Table — (XLSX) [file ppat.1013519.s008.xlsx]

## Sheet: Sheet1
Candida albicans strains
Strain	Relevant Genotype	Complete Genotype	Reference
SC5314	Prototroph	Prototroph	1
RPS10-mCherry		RPS10/rps10::ADH1p-mCherry-SAT1	2
RBW59		pma1/pma1-GFP-SAT1	This work
WO-1		Prototroph	3
		MTLα/α
Can1720	rbr1Δ/Δ	rbr1Δ::FRT/rbr1Δ::FRT	This work
Can1722	ahp1Δ/Δ	ahp1Δ::FRT/ahp1Δ::FRT	This work
Can1723	C2_10650WΔ/Δ	C2_10650WΔ::FRT/C2_10650WΔ::FRT	This work
Can1724	CR_03480WΔ/Δ	CR_03480WΔ::FRT/CR_03480WΔ::FRT	This work
Can1726	C1_01510WΔ/Δ	C1_01510WΔ::FRT/C1_01510WΔ::FRT	This work
Can1728	C6_04230WΔ/Δ	C6_04230WΔ::FRT/C6_04230WΔ::FRT	This work
P57055	Clinical isolate	MTLa/α	4
P57055-rbr1Δ/Δ	P57055 rbr1Δ/Δ	rbr1Δ::FRT/rbr1Δ::FRT	This work
efg1/cph1Δ/Δ	efg1/cph1Δ/Δ	efg1::hisG/efg1::hisG-URA3-hisG	5
		cph1::hisG/cph1::hisG
		ura3::imm434/ura3::imm434
SN152		his1Δ/his1Δ; leu2Δ/leu2Δ; arg4Δ/arg4Δ; URA3/ura3Δ::imm434; IRO1/iro1Δ::imm434	6
URZ358	SN152 hse1Δ/Δ	arg4 his1 leu2 hse1::C.d HIS1	7
		ura3::λimm434 iro1:: λimm434 arg4 his1 leu2 hse1::C.m LEU2
URZ364	SN152 vps23Δ/Δ	arg4 his1 leu2 vps23::C.d HIS1	7
		ura3::λimm434 iro1:: λimm434 arg4 his1 leu2 vps23::C.m LEU2
URZ465	SN152 vps36Δ/Δ	arg4 his1 leu2 vps36::C.d HIS1	7
		ura3::λimm434 iro1:: λimm434 arg4 his1 leu2 vps36::C.m LEU2
URZ501	SN152 vps22Δ/Δ	arg4 his1 leu2 vps22::C.d HIS1	7
		ura3::λimm434 iro1:: λimm434 arg4 his1 leu2 vps22::C.m LEU2
URZ458	SN152 vps20Δ/Δ	arg4 his1 leu2 vps20::C.d HIS1	7
		ura3::λimm434 iro1:: λimm434 arg4 his1 leu2 vps20::C.m LEU2
URZ366	SN152 snf7Δ/Δ	arg4 his1 leu2 snf7::C.d HIS1	7
		ura3::λimm434 iro1:: λimm434 arg4 his1 leu2 snf7::C.m LEU2
URZ370	SN152 bro1Δ/Δ	arg4 his1 leu2 bro1::C.d HIS1	7
		ura3::λimm434 iro1:: λimm434 arg4 his1 leu2 bro1::C.m LEU2
URZ468	SN152 doa4Δ/Δ	arg4 his1 leu2 doa4::C.d HIS1	7
		ura3::λimm434 iro1:: λimm434 arg4 his1 leu2 doa4::C.m LEU2
URZ368	SN152 vps4Δ/Δ	arg4 his1 leu2 vps4::C.d HIS1	7
		ura3::λimm434 iro1:: λimm434 arg4 his1 leu2 vps4::C.m LEU2
URZ524	SN152 vta1Δ/Δ	arg4 his1 leu2 vta1::C.d HIS1	7
		ura3::λimm434 iro1:: λimm434 arg4 his1 leu2 vta1::C.m LEU2
Other fungal strains
Species	Strain	Genotype	Reference
C. gattii	40-71	Prototroph	8
C. auris	AR-Bank#0382	Prototroph	CDC Antimicrobial Resistance Bank
C. parapsilosis	J941367	Prototroph	9
1	Fonzi WA, Irwin MY. Isogenic strain construction and gene mapping in Candida albicans. Genetics [Internet]. 1993 Jul [cited 2017 Apr 6];134(3):717–28. Available from: http://www.ncbi.nlm.nih.gov/pubmed/8349105
2	Graham CE, Cruz MR, Garsin DA, Lorenz MC. Enterococcus faecalis bacteriocin EntV inhibits hyphal morphogenesis, biofilm formation, and virulence of Candida albicans. Proc Natl Acad Sci U S A [Internet]. 2017 [cited 2020 Mar 17];114(17):4507–12. Available from: www.pnas.org/cgi/doi/10.1073/pnas.1620432114
3	Slutsky B, Staebell M, Anderson J, Risen L, Pfaller M, Soll DR. “White-opaque transition”: a second high-frequency switching system in Candida albicans. J Bacteriol [Internet]. 1987 [cited 2025 Feb 27];169(1):189–97. Available from: https://journals.asm.org/doi/10.1128/jb.169.1.189-197.1987
4	Wang JM, Bennett RJ, Anderson MZ. The Genome of the Human Pathogen Candida albicans Is Shaped by Mutation and Cryptic Sexual Recombination. MBio [Internet]. 2018 Sep 1 [cited 2025 Feb 27];9(5):e01205-18. Available from: https://pmc.ncbi.nlm.nih.gov/articles/PMC6143739/
5	Lo HJ, Köhler JR, DiDomenico B, Loebenberg D, Cacciapuoti A, Fink GR. Nonfilamentous C. albicans mutants are avirulent. Cell [Internet]. 1997 Sep 5 [cited 2019 Sep 3];90(5):939–49. Available from: http://www.ncbi.nlm.nih.gov/pubmed/9298905
6	Noble SM, Johnson AD. Strains and strategies for large-scale gene deletion studies of the diploid human fungal pathogen Candida albicans. Eukaryot Cell [Internet]. 2005 Feb [cited 2025 Feb 27];4(2):298–309. Available from: https://journals.asm.org/doi/10.1128/ec.4.2.298-309.2005
7	Zarnowski R, Noll A, Chevrette MG, Sanchez H, Jones R, Anhalt H, et al. Coordination of fungal biofilm development by extracellular vesicle cargo. Nat Commun 2021 121 [Internet]. 2021 Oct 29 [cited 2025 Feb 27];12(1):1–9. Available from: https://www.nature.com/articles/s41467-021-26525-z
8	Guha S, Cristy SA, De Cesare GB, Cruz MR, Lorenz MC, Garsin DA. Optimization of the antifungal properties of the bacterial peptide EntV by variant analysis. MBio [Internet]. 2024 May 1 [cited 2024 Oct 25];15(5). Available from: https://journals.asm.org/doi/10.1128/mbio.00570-24
9	Butler G, Rasmussen MD, Lin MF, Santos MAS, Sakthikumar S, Munro CA, et al. Evolution of pathogenicity and sexual reproduction in eight Candida genomes. Nat 2009 4597247 [Internet]. 2009 May 24 [cited 2025 Feb 27];459(7247):657–62. Available from: https://www.nature.com/articles/nature08064
