# Supplementary material for: The antifungal mechanism of EntV-derived peptides is associated with a reduction in extracellular vesicle release
Source: PLoS Pathog. 2025 Sep 22;21(9):e1013519. doi: 10.1371/journal.ppat.1013519 (PMC12510648; doi:10.1371/journal.ppat.1013519)
Supplement: S2 Table — Tabs show differential gene expression, as described in the Materials and Methods, for the tested conditions. (XLSX) [file ppat.1013519.s009.xlsx]

## Sheet: 12vsDMSO_4h
12mer vs DMSO 4h
Upregulated
orf19.2023	HGT7	4721.75	3.28986	0.378649	8.68841	3.67539e-18	1.15793e-16
orf19.3337	orf19.3337	4078.47	3.20042	0.267262	11.9749	4.81198e-33	9.09605e-31
orf19.508	QDR1	29.8461	3.11812	1.15433	2.70124	0.00690808	0.0161331
orf19.3448	orf19.3448	228.982	2.60883	0.49478	5.27272	1.3442e-07	8.52829e-07
orf19.2529.1	orf19.2529.1	1132.72	2.49708	0.393025	6.3535	2.1047e-10	2.13695e-09
orf19.822	HSP21	18122.4	2.4056	0.264245	9.10365	8.73458e-20	3.38176e-18
orf19.6249	HAK1	352.449	2.29067	0.569286	4.02377	5.72741e-05	0.000216785
orf19.85	GPX2	4269.72	2.25646	0.193945	11.6345	2.75072e-31	4.41972e-29
orf19.5114.1	orf19.5114.1	8648.82	2.13567	0.224059	9.53171	1.54718e-21	8.14921e-20
orf19.4459	orf19.4459	650.118	2.1046	0.253297	8.30882	9.66625e-17	2.54611e-15
orf19.3089	orf19.3089	1495.68	2.08192	0.16599	12.5424	4.37332e-36	1.12429e-33
snR58	snR58	8.61687	2.07244	0.762327	2.71857	0.00655651	0.0154128
orf19.7561	DEF1	7231.6	1.99692	0.185274	10.7782	4.36292e-27	4.00578e-25
orf19.341	orf19.341	1479.13	1.98553	0.232772	8.52992	1.4645e-17	4.1464e-16
orf19.2724	orf19.2724	8651.36	1.9709	0.233199	8.45159	2.87371e-17	7.92675e-16
orf19.1847	ARO10	5226.97	1.96986	0.240564	8.1885	2.6451e-16	6.43942e-15
orf19.29	orf19.29	300.994	1.94294	0.22483	8.64182	5.53262e-18	1.6694e-16
orf19.1584	orf19.1584	2070.04	1.83415	0.279861	6.55377	5.61027e-11	6.19539e-10
orf19.3664	HSP31	80.8994	1.82161	0.301748	6.03686	1.57145e-09	1.39692e-08
orf19.6028	HGC1	580.165	1.81485	0.259841	6.98448	2.85918e-12	3.83631e-11
orf19.2020	HGT6	10220.9	1.79873	0.232705	7.72965	1.07844e-14	2.12612e-13
orf19.3643	orf19.3643	197.691	1.78709	0.391623	4.56331	5.03541e-06	2.38486e-05
orf19.4273	orf19.4273	535.159	1.77951	0.224828	7.91501	2.47237e-15	5.3322e-14
orf19.2833	PGA34	266.97	1.76489	0.241456	7.30935	2.68444e-13	4.18759e-12
orf19.3670	GAL1	1626.38	1.74401	0.266852	6.53548	6.34051e-11	6.96589e-10
orf19.1357	FCY21	7324.51	1.72041	0.146466	11.7461	7.39207e-32	1.25023e-29
orf19.2796	orf19.2796	161.103	1.69255	0.229502	7.37488	1.64497e-13	2.64305e-12
orf19.417	MTM1	613.246	1.66547	0.230165	7.23596	4.62245e-13	6.92505e-12
orf19.7634	MCD1	109.522	1.66088	0.271202	6.12417	9.11599e-10	8.42999e-09
orf19.5288	IFE2	6960.68	1.6286	0.218501	7.4535	9.08993e-14	1.5135e-12
orf19.6282	orf19.6282	131.445	1.60173	0.243914	6.56677	5.14192e-11	5.7175e-10
tS(AGA)3	tS%28AGA%293	5.03679	1.59509	0.696116	2.29142	0.021939	0.0447734
orf19.2943.5	orf19.2943.5	6.36927	1.59309	0.701846	2.26986	0.0232159	0.0471135
orf19.1599	orf19.1599	15.2078	1.56091	0.608643	2.56458	0.0103302	0.0230367
orf19.4450.1	orf19.4450.1	5079.06	1.54892	0.224995	6.88428	5.80811e-12	7.42122e-11
orf19.1445	ESC4	66.9963	1.52695	0.276775	5.51695	3.44942e-08	2.42025e-07
orf19.1447	orf19.1447	216.088	1.52384	0.173209	8.79768	1.39669e-18	4.62709e-17
orf19.3969	SFL2	1525.51	1.52255	0.15857	9.60173	7.86133e-22	4.432e-20
orf19.414	RSM22	977.825	1.51734	0.12403	12.2337	2.05363e-34	4.39955e-32
tI(AAU)1	tI%28AAU%291	5.58168	1.49388	0.609263	2.45195	0.0142086	0.030521
orf19.4853	HCM1	148.721	1.47998	0.202056	7.32457	2.3967e-13	3.77076e-12
orf19.6984	orf19.6984	381.762	1.47403	0.179148	8.22798	1.90389e-16	4.77981e-15
orf19.4631	ERG251	3142.9	1.46958	0.249083	5.89998	3.63554e-09	2.98793e-08
orf19.2238	LTE1	406.276	1.46854	0.170828	8.59658	8.21264e-18	2.41017e-16
orf19.4160	orf19.4160	317.574	1.46772	0.161121	9.10939	8.28441e-20	3.24658e-18
orf19.3761	CDC54	470.174	1.45502	0.162633	8.94664	3.66458e-19	1.30846e-17
orf19.7332	ELF1	6016.02	1.44143	0.198411	7.26486	3.7342e-13	5.67369e-12
orf19.938	orf19.938	184.228	1.41622	0.252678	5.60483	2.0846e-08	1.51216e-07
orf19.5908	TEC1	11029.5	1.41441	0.247891	5.70579	1.15807e-08	8.72557e-08
orf19.4735	orf19.4735	1351.46	1.40877	0.411234	3.42571	0.000613192	0.00185545
snR44d	snR44d	68.1056	1.40443	0.287501	4.88496	1.0345e-06	5.58715e-06
orf19.2885	PRI2	89.786	1.39787	0.240711	5.80724	6.35096e-09	5.01445e-08
orf19.7307	orf19.7307	840.486	1.39631	0.185692	7.51952	5.49784e-14	9.6018e-13
orf19.2611	MCM6	920.511	1.38424	0.192715	7.18285	6.82707e-13	9.92705e-12
orf19.4941	TYE7	6188.77	1.38316	0.203303	6.80344	1.02151e-11	1.24342e-10
orf19.6247	orf19.6247	203.099	1.37395	0.199387	6.89088	5.54489e-12	7.09901e-11
orf19.1771	CWC22	360.482	1.36818	0.17697	7.73117	1.06562e-14	2.1138e-13
orf19.5704	orf19.5704	592	1.36806	0.119962	11.4041	3.98725e-30	5.59936e-28
orf19.3710	YHB5	2054.77	1.36599	0.151591	9.01101	2.04169e-19	7.45567e-18
orf19.449	orf19.449	5469.76	1.36186	0.177987	7.65143	1.98757e-14	3.76818e-13
tE(UUC)1	tE%28UUC%291	42.9773	1.36012	0.318571	4.26943	1.9597e-05	8.18388e-05
orf19.4792	orf19.4792	3061.56	1.3577	0.197015	6.89138	5.52554e-12	7.08836e-11
orf19.921	HMS1	1294.38	1.35546	0.154474	8.7747	1.71357e-18	5.56219e-17
orf19.5265	KIP4	1213.31	1.35196	0.181775	7.43756	1.02563e-13	1.69019e-12
orf19.1305	orf19.1305	287.981	1.34261	0.241561	5.55806	2.7279e-08	1.94586e-07
orf19.2639	orf19.2639	406.602	1.34137	0.150926	8.88761	6.24378e-19	2.18091e-17
orf19.4972	orf19.4972	100.666	1.3292	0.228194	5.82489	5.71489e-09	4.55137e-08
orf19.473	TPO4	573.933	1.3281	0.197477	6.72535	1.75172e-11	2.07335e-10
orf19.3822	SCS7	4601.61	1.32777	0.154883	8.57271	1.01081e-17	2.93958e-16
orf19.1673	PPT1	498.146	1.32155	0.158593	8.33298	7.88338e-17	2.1111e-15
orf19.5126	orf19.5126	1497.43	1.32119	0.106493	12.4063	2.41527e-35	5.54392e-33
orf19.5037	HRQ2	2257.54	1.30947	0.288762	4.53479	5.76607e-06	2.69321e-05
orf19.5607	orf19.5607	863.727	1.30941	0.13399	9.77246	1.47822e-22	9.2238e-21
orf19.6022	NRM1	124.067	1.30451	0.292903	4.45374	8.43854e-06	3.77941e-05
orf19.7219	FTR1	7465.62	1.30132	0.427486	3.04411	0.00233367	0.00609943
orf19.4456	GAP4	14243.1	1.30063	0.174487	7.45402	9.05357e-14	1.51136e-12
orf19.701	CFL11	146.737	1.29513	0.348108	3.72047	0.00019885	0.000676554
orf19.658	GIN1	237.917	1.29343	0.201452	6.42053	1.35798e-10	1.42844e-09
orf19.6705	orf19.6705	5744.66	1.29264	0.214997	6.01238	1.82824e-09	1.59865e-08
orf19.4499	RIM2	433.845	1.28902	0.172611	7.46775	8.15757e-14	1.3797e-12
orf19.4940	orf19.4940	1376.58	1.28821	0.158216	8.14209	3.88514e-16	9.24808e-15
ITS1	ITS1	72.3547	1.27675	0.31562	4.04522	5.22746e-05	0.00020022
orf19.828	orf19.828	690.986	1.27322	0.115816	10.9935	4.10654e-28	4.18933e-26
orf19.1029	RPP1	404.519	1.27233	0.190673	6.67287	2.50853e-11	2.8997e-10
orf19.7017	YOX1	161.614	1.26617	0.296265	4.27377	1.92196e-05	8.04719e-05
orf19.3468	ALG11	443.612	1.26356	0.17991	7.0233	2.16691e-12	2.93813e-11
tQ(CUG)1	tQ%28CUG%291	8.99971	1.26301	0.560613	2.25291	0.0242647	0.0489208
orf19.7553	orf19.7553	90.1915	1.25929	0.200889	6.26859	3.6433e-10	3.60793e-09
orf19.670.2	orf19.670.2	13958.7	1.25315	0.180513	6.94219	3.86079e-12	5.08469e-11
orf19.7232	IRR1	341.059	1.24967	0.162102	7.7092	1.26606e-14	2.45829e-13
orf19.3205	MPRL36	708.725	1.249	0.123769	10.0914	6.03019e-24	4.35461e-22
orf19.6691	orf19.6691	1529.53	1.24754	0.162256	7.6887	1.48639e-14	2.84316e-13
orf19.107	orf19.107	805.688	1.24707	0.19452	6.41101	1.44562e-10	1.50827e-09
orf19.5933	orf19.5933	60.0582	1.24526	0.483467	2.57568	0.0100043	0.0224347
orf19.1082	orf19.1082	252.574	1.23634	0.164306	7.52462	5.28723e-14	9.28443e-13
orf19.2972	PDE2	1729.8	1.23394	0.18938	6.51568	7.23627e-11	7.89601e-10
orf19.5433	orf19.5433	222.428	1.23121	0.154628	7.9624	1.68733e-15	3.72663e-14
orf19.1770	CYC1	3005.89	1.21744	0.134774	9.03318	1.66755e-19	6.195e-18
orf19.336	YAH1	369.74	1.21452	0.106309	11.4244	3.15937e-30	4.72216e-28
orf19.2654	RMS1	1098.19	1.21272	0.232782	5.2097	1.89143e-07	1.16999e-06
orf19.1772	orf19.1772	542.098	1.20754	0.176643	6.83603	8.1418e-12	1.01213e-10
orf19.5635	PGA7	1658.51	1.19465	0.375362	3.18265	0.00145934	0.00402886
orf19.6343	FEN1	962.983	1.19323	0.216213	5.51879	3.41346e-08	2.39763e-07
orf19.576	CTF8	42.1076	1.19207	0.260584	4.5746	4.77137e-06	2.26816e-05
orf19.1836	APN2	221.339	1.19182	0.198086	6.01667	1.78042e-09	1.56322e-08
orf19.2309	PET127	756.066	1.19011	0.153029	7.77698	7.4274e-15	1.52511e-13
orf19.4519	SUV3	844.855	1.18746	0.13707	8.66318	4.58765e-18	1.41754e-16
orf19.7085	orf19.7085	16618.4	1.18465	0.273862	4.32571	1.52042e-05	6.47135e-05
orf19.5487	CDC46	633.264	1.17686	0.196922	5.9763	2.2826e-09	1.95865e-08
orf19.1616	FGR23	338.494	1.16305	0.158707	7.32828	2.33125e-13	3.69949e-12
orf19.6782	BMT1	442.725	1.1579	0.207352	5.58425	2.34711e-08	1.69684e-07
orf19.3360	orf19.3360	1608.41	1.15737	0.174552	6.63049	3.34566e-11	3.82607e-10
orf19.2778	orf19.2778	232.12	1.155	0.253529	4.55571	5.22081e-06	2.45818e-05
orf19.663	GIN4	941.409	1.15308	0.165428	6.97028	3.1631e-12	4.21768e-11
orf19.3797	orf19.3797	526	1.14619	0.141218	8.11645	4.80013e-16	1.12183e-14
orf19.2308	orf19.2308	3655.1	1.14604	0.196004	5.84703	5.00434e-09	4.03044e-08
orf19.5500	MAK16	2078.44	1.14451	0.193132	5.92605	3.10308e-09	2.59681e-08
orf19.2657	orf19.2657	71.11	1.14394	0.22408	5.10505	3.30716e-07	1.95539e-06
orf19.5020	orf19.5020	1276.6	1.14021	0.141607	8.05192	8.15075e-16	1.87759e-14
orf19.7386	orf19.7386	497.854	1.13967	0.12589	9.05285	1.3929e-19	5.29715e-18
orf19.1742	HEM3	2363.9	1.13853	0.12159	9.36363	7.70423e-21	3.53679e-19
orf19.2875	orf19.2875	513.47	1.13743	0.115786	9.82358	8.9125e-23	5.67135e-21
orf19.6146	CLG1	4521.85	1.13566	0.138487	8.20049	2.3941e-16	5.89535e-15
orf19.3466	orf19.3466	190.383	1.13546	0.192274	5.90546	3.51673e-09	2.89769e-08
orf19.2454	PHO87	1858.57	1.13301	0.144173	7.85872	3.88074e-15	8.23151e-14
orf19.2333	orf19.2333	2041.14	1.13035	0.120636	9.3699	7.26041e-21	3.35702e-19
orf19.1360	orf19.1360	121.587	1.13021	0.163596	6.90855	4.89647e-12	6.34816e-11
orf19.2715	RPC53	821.246	1.12776	0.189321	5.95688	2.57099e-09	2.18279e-08
orf19.3669	SHA3	8587.08	1.12482	0.271986	4.13558	3.54066e-05	0.000140816
orf19.2478	orf19.2478	62.2944	1.11953	0.259333	4.31696	1.58191e-05	6.71529e-05
orf19.5022	orf19.5022	1500.9	1.11888	0.205454	5.44589	5.15474e-08	3.53193e-07
orf19.5242	CDC6	45.3492	1.11394	0.373104	2.9856	0.0028302	0.00727588
orf19.5779	RNR1	1942.95	1.11027	0.179808	6.17475	6.62676e-10	6.30032e-09
orf19.4779	orf19.4779	4404.52	1.10898	0.1998	5.55048	2.84892e-08	2.01652e-07
orf19.2830	RRP9	1112.15	1.10887	0.236787	4.68299	2.82722e-06	1.40639e-05
orf19.4945	MSH6	468.96	1.10691	0.144251	7.67348	1.67397e-14	3.19246e-13
orf19.3370	DOT4	2513.56	1.10647	0.166323	6.65255	2.88051e-11	3.30001e-10
orf19.4773	AOX2	5124.65	1.10405	0.227994	4.84246	1.28244e-06	6.82305e-06
orf19.839	orf19.839	677.505	1.10159	0.206136	5.34397	9.09305e-08	5.95729e-07
orf19.3759	orf19.3759	823.946	1.10004	0.200417	5.48876	4.04765e-08	2.81235e-07
orf19.3303	orf19.3303	611.492	1.0976	0.189043	5.8061	6.39457e-09	5.04269e-08
orf19.3672	GAL10	2064.92	1.09701	0.231528	4.73812	2.15708e-06	1.09593e-05
orf19.5585	SAP5	1617.04	1.09636	0.245396	4.46773	7.90529e-06	3.55544e-05
orf19.2650.1	orf19.2650.1	277.818	1.0963	0.138318	7.92594	2.26428e-15	4.94983e-14
orf19.3481	orf19.3481	3052.41	1.09434	0.182731	5.98879	2.11407e-09	1.82868e-08
orf19.4274	PUT1	10180.2	1.08272	0.338196	3.20145	0.00136739	0.0037995
orf19.551	orf19.551	1519.48	1.08181	0.17683	6.11777	9.4894e-10	8.73759e-09
orf19.4962	RMP1	174.031	1.08141	0.217733	4.9667	6.81024e-07	3.79614e-06
orf19.5873	POL1	573.965	1.07918	0.175269	6.1573	7.39975e-10	6.9428e-09
orf19.3675	GAL7	1376.19	1.0776	0.227799	4.7305	2.23969e-06	1.13342e-05
orf19.6297	orf19.6297	741.072	1.07367	0.202655	5.29801	1.17069e-07	7.53911e-07
orf19.4936	orf19.4936	17.9403	1.07074	0.459407	2.3307	0.019769	0.0408407
orf19.3656	COX15	1343.54	1.0681	0.12372	8.63322	5.96493e-18	1.79143e-16
orf19.5818	SUR2	6351.48	1.06698	0.178634	5.97299	2.32949e-09	1.99328e-08
orf19.4239	orf19.4239	14.8675	1.06631	0.37332	2.85629	0.00428617	0.0105585
orf19.3624	MSU1	484.874	1.06628	0.149853	7.1155	1.11512e-12	1.58937e-11
orf19.7245	orf19.7245	270.498	1.06236	0.151138	7.02907	2.07908e-12	2.83099e-11
orf19.3668	HGT2	2574.02	1.06139	0.218099	4.86657	1.13551e-06	6.09175e-06
orf19.951	orf19.951	778.341	1.05862	0.210705	5.02416	5.05647e-07	2.88871e-06
orf19.585	orf19.585	700.583	1.0562	0.13592	7.77073	7.80346e-15	1.58211e-13
orf19.1662	orf19.1662	640.711	1.05406	0.140744	7.48923	6.9277e-14	1.18102e-12
orf19.5845	RNR3	839.981	1.05312	0.129154	8.15398	3.52126e-16	8.44445e-15
orf19.5064	MRPL3	933.943	1.05212	0.121961	8.62671	6.31425e-18	1.88752e-16
orf19.1115	GUK1	774.586	1.05139	0.208321	5.04696	4.48907e-07	2.60861e-06
orf19.2513	orf19.2513	46.4009	1.05051	0.295164	3.55908	0.000372158	0.00118292
orf19.8278	orf19.8278	200.911	1.04868	0.175989	5.95877	2.54147e-09	2.16059e-08
orf19.6585	orf19.6585	139.788	1.04711	0.172413	6.07328	1.25326e-09	1.13128e-08
orf19.3087.2	orf19.3087.2	48.5422	1.04639	0.259374	4.0343	5.47652e-05	0.000208393
orf19.2384	MTG1	525.582	1.04409	0.169688	6.15299	7.60376e-10	7.12382e-09
orf19.1822	UME6	162.617	1.04118	0.329091	3.16381	0.00155719	0.00426784
orf19.6736	orf19.6736	996.705	1.04111	0.109595	9.49963	2.10645e-21	1.08305e-19
orf19.1901	MCM3	1118.39	1.04049	0.149473	6.96102	3.37808e-12	4.47648e-11
orf19.2859	SRP40	2563.69	1.03944	0.16371	6.34929	2.16308e-10	2.19276e-09
orf19.755	MRPL37	307.326	1.03862	0.16583	6.26314	3.77295e-10	3.71913e-09
orf19.1473	orf19.1473	182.111	1.03599	0.376233	2.75358	0.00589473	0.0140317
orf19.639.1	orf19.639.1	226.31	1.03594	0.151825	6.82323	8.90186e-12	1.09812e-10
orf19.7409.1	orf19.7409.1	235.494	1.03393	0.156326	6.61394	3.74213e-11	4.24174e-10
orf19.28	orf19.28	314.699	1.03387	0.19527	5.29455	1.19311e-07	7.67577e-07
orf19.767	ERG3	973.327	1.03292	0.227321	4.5439	5.52218e-06	2.59248e-05
orf19.4835	orf19.4835	2128.93	1.03155	0.190016	5.42876	5.6747e-08	3.83908e-07
orf19.4869	SFU1	1026.61	1.03133	0.140468	7.34208	2.103e-13	3.34554e-12
orf19.4159	orf19.4159	311.387	1.03068	0.120312	8.56671	1.06482e-17	3.08269e-16
orf19.5038	orf19.5038	1107.87	1.03034	0.212222	4.855	1.20386e-06	6.42626e-06
orf19.668	TOS4	467.969	1.02767	0.169107	6.07703	1.2243e-09	1.10825e-08
orf19.4056	BRG1	5673.43	1.02753	0.159585	6.43878	1.2044e-10	1.27524e-09
orf19.6027	orf19.6027	84.5483	1.02492	0.226127	4.5325	5.8289e-06	2.71663e-05
orf19.1362	SMM1	896.279	1.02351	0.192529	5.31616	1.0598e-07	6.86624e-07
orf19.3974	PUT2	8423.23	1.02175	0.380918	2.68234	0.00731086	0.0169628
orf19.6556	orf19.6556	2504.91	1.02155	0.178265	5.73049	1.0014e-08	7.61655e-08
orf19.5698	orf19.5698	837.556	1.02037	0.100414	10.1616	2.94207e-24	2.19869e-22
orf19.3707	YHB1	16765.6	1.01997	0.19651	5.19044	2.09797e-07	1.28538e-06
snR10c	snR10c	1470.58	1.01836	0.156502	6.50699	7.66703e-11	8.32365e-10
orf19.740	HAP41	3552.36	1.0177	0.210796	4.82788	1.37994e-06	7.26958e-06
orf19.6041	RPO41	3354.08	1.01727	0.114642	8.87347	7.08992e-19	2.43673e-17
orf19.3396	HCH1	998.462	1.01623	0.220447	4.60985	4.02964e-06	1.93851e-05
orf19.5220	orf19.5220	261.586	1.0158	0.244536	4.15399	3.26726e-05	0.000130915
orf19.3529	ABP2	110.207	1.01276	0.244218	4.14696	3.36926e-05	0.000134833
orf19.4739	MSS116	2873.63	1.01136	0.142354	7.10453	1.20737e-12	1.70919e-11
orf19.7054	orf19.7054	13.093	1.01117	0.425007	2.37918	0.0173514	0.0364793
orf19.6639	orf19.6639	959.056	1.01042	0.109129	9.25893	2.0649e-20	8.562e-19
orf19.5959	NOP14	2240.5	1.0087	0.189762	5.31561	1.06301e-07	6.88011e-07
orf19.6862	orf19.6862	600.946	1.00485	0.213177	4.71366	2.43307e-06	1.22358e-05
RDN5	RDN5	1920.97	1.00201	0.307628	3.25722	0.00112509	0.00319813
orf19.344	orf19.344	307.823	1.00049	0.199888	5.00526	5.5786e-07	3.16178e-06
Downregulated
CaalfMt39	tS%28UGA%294mt	1.17383	-4.98213	1.90369	-2.61709	0.00886837	0.0202261
orf19.535	RBR1	177.591	-4.54776	0.313398	-14.5111	1.03033e-47	1.32438e-44
orf19.2897	SOU2	1093.39	-3.76703	0.393237	-9.57954	9.74758e-22	5.30913e-20
orf19.2344	ASR1	15703.9	-3.20465	0.228385	-14.0318	9.9575e-45	7.11076e-42
orf19.7284	ASR2	4647.05	-3.16473	0.241935	-13.0809	4.23385e-39	1.70068e-36
orf19.7071	FGR2	15.9672	-3.02185	0.483384	-6.25145	4.06652e-10	3.99016e-09
orf19.7310	orf19.7310	1790.01	-2.95022	0.219789	-13.4229	4.43725e-41	2.03701e-38
orf19.7597	PGA12	24.5269	-2.91905	0.384558	-7.59067	3.1826e-14	5.81095e-13
orf19.2202	orf19.2202	289.083	-2.77304	0.194444	-14.2614	3.80538e-46	3.49388e-43
orf19.5342.2	orf19.5342.2	304.905	-2.75904	0.175998	-15.6766	2.18698e-55	4.68525e-52
orf19.6487	orf19.6487	199.643	-2.74626	0.36257	-7.57444	3.60693e-14	6.50955e-13
orf19.5025	MET3	1251.97	-2.73219	0.294265	-9.28479	1.6202e-20	6.87713e-19
orf19.4886	orf19.4886	64.8655	-2.63385	0.271017	-9.7184	2.51709e-22	1.47067e-20
orf19.2468	orf19.2468	16.9916	-2.62506	0.585109	-4.48645	7.24213e-06	3.29174e-05
orf19.1862	orf19.1862	7940.84	-2.61094	0.19931	-13.0999	3.29853e-39	1.41331e-36
orf19.2244	orf19.2244	835.767	-2.48481	0.257832	-9.63734	5.56116e-22	3.19121e-20
orf19.1632	orf19.1632	2449.82	-2.43433	0.180746	-13.4682	2.40632e-41	1.18965e-38
orf19.4476	orf19.4476	544.031	-2.35718	0.187743	-12.5553	3.71725e-36	9.95448e-34
orf19.4335	TNA1	378.758	-2.32969	0.472357	-4.93204	8.1375e-07	4.48539e-06
orf19.5302	PGA31	2398.58	-2.29201	0.224121	-10.2267	1.50616e-24	1.15239e-22
orf19.36.1	orf19.36.1	276.323	-2.25917	0.183118	-12.3372	5.70738e-35	1.26487e-32
orf19.7596	orf19.7596	22.8211	-2.21364	0.392008	-5.64692	1.63345e-08	1.2053e-07
orf19.7356	orf19.7356	519.143	-2.195	0.220421	-9.95822	2.32183e-23	1.53839e-21
orf19.946	MET14	505.96	-2.19241	0.237269	-9.24018	2.46075e-20	1.0138e-18
orf19.6486	LDG3	219.851	-2.18342	0.273029	-7.99702	1.2747e-15	2.84461e-14
orf19.1370	orf19.1370	27.69	-2.18285	0.547423	-3.98751	6.67704e-05	0.000249351
orf19.5514	orf19.5514	1318.44	-2.17919	0.368317	-5.91662	3.28615e-09	2.73931e-08
orf19.1395	orf19.1395	282.571	-2.1787	0.192811	-11.2997	1.31742e-29	1.69341e-27
orf19.2762	AHP1	1293.87	-2.17295	0.223051	-9.74193	1.99731e-22	1.19969e-20
orf19.4505	ADH3	55.7585	-2.15879	0.364326	-5.92542	3.11493e-09	2.60334e-08
orf19.2787	PRY1	29.143	-2.15668	0.638533	-3.37755	0.000731347	0.00217408
orf19.5863	orf19.5863	41.7249	-2.13401	0.287615	-7.41968	1.17403e-13	1.91509e-12
orf19.6316	orf19.6316	350.211	-2.13327	0.164579	-12.962	2.00922e-38	7.17403e-36
orf19.2296	orf19.2296	12680.5	-2.09338	0.138448	-15.1203	1.18981e-51	1.91172e-48
orf19.2737	orf19.2737	8566.86	-2.07035	0.166052	-12.4681	1.11431e-35	2.65248e-33
orf19.2846	orf19.2846	154.15	-2.05755	0.178634	-11.5182	1.06768e-30	1.67366e-28
orf19.5210	orf19.5210	142.231	-2.05205	0.161632	-12.6958	6.23807e-37	1.82237e-34
orf19.360	FUR4	21.0511	-2.03253	0.355162	-5.72283	1.04763e-08	7.94001e-08
orf19.3007.2	orf19.3007.2	991.679	-2.02494	0.185465	-10.9182	9.4351e-28	9.18779e-26
orf19.3905	MRV5	312.119	-2.00757	0.349362	-5.74638	9.1174e-09	6.98421e-08
orf19.7214	orf19.7214	5608.95	-1.99185	0.112768	-17.6632	8.04858e-70	5.17282e-66
orf19.3160	HSP12	3417.69	-1.98039	0.217335	-9.11213	8.07782e-20	3.18504e-18
orf19.398	orf19.398	154.667	-1.97196	0.21676	-9.09742	9.25022e-20	3.55995e-18
orf19.4216	orf19.4216	3542.84	-1.95544	0.220148	-8.8824	6.54324e-19	2.27316e-17
orf19.3107	orf19.3107	50.2812	-1.9537	0.263531	-7.41355	1.22958e-13	2.00064e-12
orf19.313	DAL4	39.2064	-1.95087	0.275651	-7.07731	1.46978e-12	2.05801e-11
orf19.6993	GAP2	14895.6	-1.94769	0.265918	-7.3244	2.39962e-13	3.77076e-12
orf19.6169	ATO1	10713.5	-1.939	0.255014	-7.6035	2.88231e-14	5.32316e-13
orf19.4716	GDH3	19122.4	-1.93029	0.240704	-8.01935	1.06306e-15	2.40573e-14
orf19.5303	PGA30	10.0714	-1.91495	0.519352	-3.68718	0.000226749	0.000762594
orf19.3548.1	WH11	16485.9	-1.91315	0.251228	-7.61521	2.63255e-14	4.93278e-13
orf19.7311	orf19.7311	291.274	-1.90474	0.183024	-10.4071	2.30231e-25	1.94697e-23
orf19.1586	FGR22	91.4569	-1.89393	0.197278	-9.6003	7.97101e-22	4.45475e-20
orf19.7093	HGT13	2950.79	-1.89091	0.303567	-6.22896	4.69529e-10	4.55841e-09
orf19.10	ALK8	419.775	-1.86863	0.198433	-9.41693	4.64459e-21	2.21117e-19
orf19.6484	orf19.6484	363.34	-1.84023	0.243917	-7.54449	4.54061e-14	8.06147e-13
orf19.3152	AMO2	2255.01	-1.82216	0.285379	-6.38505	1.71342e-10	1.76477e-09
orf19.2738	SUL2	88.3935	-1.8126	0.360705	-5.02515	5.03038e-07	2.87636e-06
orf19.5728	orf19.5728	1143.86	-1.79736	0.288369	-6.23286	4.57982e-10	4.45303e-09
orf19.6306	orf19.6306	863.999	-1.78157	0.212962	-8.36566	5.97779e-17	1.6075e-15
orf19.4774	AOX1	290.832	-1.77832	0.17414	-10.2121	1.75095e-24	1.32392e-22
orf19.6816	orf19.6816	709.32	-1.77064	0.187012	-9.46805	2.85116e-21	1.43159e-19
orf19.2838	orf19.2838	202.836	-1.75448	0.193891	-9.0488	1.44552e-19	5.46493e-18
orf19.935	AGA1	721.014	-1.75208	0.296488	-5.90945	3.43243e-09	2.85016e-08
orf19.2509.1	orf19.2509.1	387.75	-1.7486	0.297614	-5.87539	4.21847e-09	3.42325e-08
orf19.2531	CSP37	4789.53	-1.73753	0.160063	-10.8552	1.88297e-27	1.77969e-25
orf19.5305	RHD3	3365.51	-1.71562	0.209027	-8.20763	2.25597e-16	5.57658e-15
orf19.1722	orf19.1722	14.6405	-1.70596	0.670738	-2.54341	0.0109776	0.0242951
orf19.5645	MET15	3545.82	-1.70435	0.21274	-8.01144	1.13371e-15	2.55661e-14
orf19.4763	orf19.4763	256.831	-1.68851	0.197509	-8.54904	1.24115e-17	3.56109e-16
orf19.2896	SOU1	4874.22	-1.67756	0.176013	-9.53088	1.5596e-21	8.14921e-20
orf19.278	orf19.278	381.075	-1.66289	0.173298	-9.59558	8.34461e-22	4.62335e-20
orf19.2165	orf19.2165	681.816	-1.65246	0.14412	-11.4659	1.9578e-30	2.9959e-28
orf19.5295	orf19.5295	329.437	-1.63824	0.174249	-9.4017	5.36906e-21	2.53727e-19
orf19.4246	orf19.4246	17663	-1.61791	0.12418	-13.0288	8.39026e-39	3.17201e-36
orf19.4063	GPT1	713.475	-1.60597	0.513248	-3.12903	0.00175382	0.00475001
orf19.532	RBR2	358.295	-1.60027	0.238	-6.72384	1.76991e-11	2.09103e-10
orf19.3261	ATO9	41.9618	-1.59949	0.304361	-5.25524	1.47834e-07	9.34249e-07
orf19.5711	orf19.5711	1091.51	-1.59884	0.189552	-8.43481	3.31749e-17	9.11176e-16
orf19.6005	HGT5	905.101	-1.59575	0.163453	-9.76274	1.62697e-22	9.97922e-21
orf19.6592	orf19.6592	143.331	-1.59064	0.184445	-8.62392	6.4699e-18	1.9251e-16
orf19.3439	orf19.3439	972.991	-1.58287	0.173288	-9.1343	6.58297e-20	2.61165e-18
orf19.6793	orf19.6793	872.968	-1.56382	0.188958	-8.27602	1.27361e-16	3.23536e-15
orf19.677	CHO1	2702.14	-1.56332	0.12979	-12.045	2.06066e-33	4.01329e-31
orf19.1709	orf19.1709	2095.06	-1.54634	0.235685	-6.56104	5.34327e-11	5.91839e-10
orf19.1496	orf19.1496	355.578	-1.5449	0.13938	-11.0841	1.49845e-28	1.60997e-26
orf19.6001	SAP3	12.8531	-1.54313	0.511022	-3.01969	0.0025303	0.00658123
orf19.5587	orf19.5587	668.974	-1.54015	0.142451	-10.8118	3.0267e-27	2.81922e-25
orf19.2461	PRN4	1544.15	-1.53256	0.197432	-7.76244	8.33121e-15	1.66806e-13
orf19.3902	MRV2	1265.47	-1.52862	0.179723	-8.50544	1.80915e-17	5.07912e-16
orf19.4424	PHO100	16.4896	-1.52139	0.49433	-3.07768	0.00208616	0.00553354
orf19.1224	FRP3	13715.5	-1.5208	0.209185	-7.27014	3.59109e-13	5.48217e-12
orf19.7029	orf19.7029	243.712	-1.51068	0.250654	-6.02695	1.67086e-09	1.47712e-08
orf19.5447	HGT19	4117.84	-1.5076	0.20666	-7.29507	2.985e-13	4.61168e-12
orf19.1743	ACS1	22666.9	-1.50561	0.2242	-6.71548	1.87445e-11	2.20642e-10
orf19.5169	orf19.5169	592.378	-1.504	0.242221	-6.20921	5.3251e-10	5.1388e-09
orf19.1307	orf19.1307	209.94	-1.50348	0.294929	-5.09775	3.43712e-07	2.0285e-06
orf19.1589.1	orf19.1589.1	203.92	-1.50232	0.1562	-9.61797	6.71404e-22	3.81868e-20
orf19.1349	orf19.1349	106.967	-1.49857	0.213524	-7.01828	2.24621e-12	3.03286e-11
orf19.338	orf19.338	3785.85	-1.49322	0.136513	-10.9383	7.55901e-28	7.47412e-26
orf19.6840	orf19.6840	403.687	-1.4846	0.214029	-6.93646	4.02053e-12	5.27345e-11
orf19.4082	DDR48	10465.4	-1.47538	0.145843	-10.1162	4.68299e-24	3.42018e-22
orf19.778	PIL1	20813.3	-1.47122	0.101586	-14.4824	1.56428e-47	1.67561e-44
orf19.2248	ARE2	795.163	-1.46689	0.142196	-10.3159	5.97046e-25	4.7373e-23
orf19.2114	orf19.2114	477.591	-1.46255	0.202148	-7.23507	4.65278e-13	6.95429e-12
orf19.1461	orf19.1461	1507.25	-1.45482	0.369197	-3.94051	8.131e-05	0.000298106
orf19.3417	ACF2	326.887	-1.4516	0.145389	-9.98421	1.78717e-23	1.22193e-21
orf19.6336	PGA25	166.466	-1.45052	0.462333	-3.13739	0.00170459	0.00463231
orf19.6788	orf19.6788	343.632	-1.42974	0.244091	-5.85738	4.70213e-09	3.80133e-08
orf19.1564	orf19.1564	1860.44	-1.42467	0.128566	-11.0813	1.54666e-28	1.62957e-26
orf19.1153	GAD1	2781.34	-1.42318	0.18708	-7.60733	2.7981e-14	5.18252e-13
orf19.5799	orf19.5799	10063.2	-1.4183	0.124262	-11.4138	3.56797e-30	5.21167e-28
orf19.7196	orf19.7196	5328.27	-1.41718	0.17348	-8.1691	3.10687e-16	7.50672e-15
orf19.2769	orf19.2769	1725.91	-1.41672	0.149857	-9.45382	3.26683e-21	1.60274e-19
orf19.744	GDB1	3967.84	-1.40979	0.150437	-9.37134	7.16179e-21	3.33542e-19
orf19.1239	orf19.1239	118.567	-1.39229	0.554296	-2.51182	0.012011	0.0263644
orf19.5806	ALD5	79160.3	-1.39003	0.191401	-7.26237	3.80371e-13	5.75211e-12
orf19.6070	ENA2	18874.3	-1.37529	0.123385	-11.1464	7.45751e-29	8.71444e-27
orf19.1317	OSH3	1341.94	-1.37247	0.120373	-11.4018	4.09475e-30	5.59936e-28
orf19.1275	GAT1	238.327	-1.37003	0.232021	-5.90474	3.53197e-09	2.90653e-08
orf19.6979	orf19.6979	2365.43	-1.36976	0.0990643	-13.827	1.75231e-43	1.12621e-40
orf19.2474	PRC3	2064.79	-1.36418	0.127588	-10.6921	1.10805e-26	9.8909e-25
orf19.4135	PRC2	591.869	-1.35697	0.137746	-9.85126	6.76926e-23	4.39455e-21
orf19.6474	orf19.6474	1802.96	-1.35514	0.146105	-9.27512	1.77421e-20	7.45282e-19
orf19.1048	IFD6	209.388	-1.35464	0.187401	-7.22859	4.88041e-13	7.24397e-12
orf19.3932	orf19.3932	3798.79	-1.3541	0.107826	-12.5582	3.5846e-36	9.95448e-34
orf19.6214	ATC1	1771.43	-1.35338	0.146794	-9.21956	2.98314e-20	1.21346e-18
orf19.4368	orf19.4368	588.639	-1.34377	0.189849	-7.07811	1.46135e-12	2.05067e-11
orf19.6077	orf19.6077	1269.19	-1.34043	0.112633	-11.9008	1.1716e-32	2.09163e-30
orf19.1766	orf19.1766	51.2929	-1.33477	0.230846	-5.78209	7.37792e-09	5.74763e-08
orf19.5517	orf19.5517	996.443	-1.33313	0.24731	-5.39051	7.02595e-08	4.67451e-07
orf19.1274	orf19.1274	110.006	-1.3272	0.19058	-6.96403	3.30678e-12	4.39105e-11
orf19.6976	orf19.6976	550.222	-1.31746	0.12298	-10.7128	8.8628e-27	8.02271e-25
orf19.2172	ARA1	1161.97	-1.31737	0.1916	-6.87562	6.17187e-12	7.85477e-11
orf19.4356	HGT3	522.972	-1.31705	0.158632	-8.30257	1.01884e-16	2.65104e-15
orf19.5076.1	orf19.5076.1	359.782	-1.31617	0.141681	-9.28968	1.54748e-20	6.63043e-19
orf19.1339	CPY1	5370.21	-1.31451	0.111656	-11.7728	5.38746e-32	9.35816e-30
orf19.3263	ATO10	205.175	-1.3135	0.52406	-2.50638	0.0121973	0.0266913
orf19.2613	ECM4	5109.08	-1.3128	0.110169	-11.9163	9.73186e-33	1.78705e-30
orf19.2863	orf19.2863	442.295	-1.30598	0.142419	-9.16994	4.73281e-20	1.90111e-18
orf19.3508	orf19.3508	655.065	-1.30077	0.150097	-8.66615	4.46995e-18	1.38784e-16
orf19.5763	orf19.5763	215.302	-1.29956	0.152339	-8.53072	1.45445e-17	4.13617e-16
orf19.5337	UBC15	151.668	-1.29816	0.163976	-7.91677	2.4377e-15	5.29293e-14
orf19.5809	orf19.5809	311.238	-1.29155	0.145943	-8.8497	8.77527e-19	2.98406e-17
orf19.4132	orf19.4132	1028.23	-1.28399	0.128536	-9.98928	1.69803e-23	1.17347e-21
orf19.675.1	orf19.675.1	194.752	-1.27711	0.266991	-4.78335	1.72402e-06	8.90697e-06
orf19.6838	orf19.6838	776.798	-1.27536	0.221484	-5.75824	8.49936e-09	6.54197e-08
orf19.342	BMT7	215.755	-1.27442	0.111757	-11.4035	4.01659e-30	5.59936e-28
orf19.4076	MET10	2260.33	-1.27178	0.11492	-11.0666	1.82173e-28	1.88843e-26
orf19.6790	orf19.6790	390.445	-1.27021	0.172035	-7.38347	1.54214e-13	2.49028e-12
orf19.1497	ZCF6	374.861	-1.26857	0.158446	-8.00635	1.18166e-15	2.65542e-14
orf19.5729	FGR17	162.393	-1.26631	0.136037	-9.3086	1.29525e-20	5.62473e-19
orf19.2021	HGT8	9619.5	-1.26423	0.242385	-5.21577	1.83054e-07	1.1367e-06
orf19.7021	GPH1	9077.32	-1.26334	0.152505	-8.28388	1.19224e-16	3.05281e-15
orf19.246	orf19.246	791.732	-1.25913	0.170373	-7.39047	1.46312e-13	2.36864e-12
orf19.6229	CAT1	13048.7	-1.25861	0.23787	-5.29118	1.21531e-07	7.81081e-07
orf19.3910	orf19.3910	267.958	-1.25559	0.169165	-7.42226	1.1514e-13	1.88296e-12
orf19.2396	IFR2	2389.44	-1.25237	0.127353	-9.83385	8.04841e-23	5.17271e-21
orf19.7520	POT1	5185.55	-1.25045	0.216343	-5.77995	7.47212e-09	5.81396e-08
orf19.2241	PST1	2518.74	-1.2492	0.140716	-8.87752	6.837e-19	2.36244e-17
orf19.2882	XUT1	575.958	-1.2464	0.189852	-6.56514	5.19829e-11	5.77019e-10
orf19.5503	orf19.5503	60.0375	-1.24002	0.529274	-2.34286	0.0191364	0.0397041
orf19.5225	orf19.5225	355.795	-1.23956	0.109499	-11.3203	1.04122e-29	1.39415e-27
orf19.271	ADH4	26.0826	-1.23945	0.484127	-2.56017	0.010462	0.0232822
orf19.4575	orf19.4575	704.349	-1.23765	0.132242	-9.35899	8.05042e-21	3.65516e-19
orf19.4691	MRV1	10.4095	-1.23667	0.474712	-2.60509	0.00918504	0.0208447
orf19.2515	orf19.2515	2427.42	-1.23355	0.129073	-9.55702	1.21193e-21	6.49092e-20
orf19.3499	orf19.3499	2011.28	-1.23158	0.2724	-4.52123	6.1482e-06	2.84073e-05
orf19.4754	ZWF1	2341.07	-1.23002	0.158177	-7.77621	7.47285e-15	1.52955e-13
orf19.405	VCX1	1272.57	-1.22603	0.0902025	-13.592	4.46529e-42	2.39153e-39
orf19.3908	MRV8	254.849	-1.22233	0.238314	-5.12908	2.91167e-07	1.74402e-06
orf19.1255	ZCF5	334.586	-1.21885	0.167807	-7.26341	3.77446e-13	5.72133e-12
orf19.3795	AGP3	486.272	-1.21599	0.197199	-6.1663	6.99083e-10	6.58799e-09
orf19.842	ASR3	3747.59	-1.21012	0.111007	-10.9013	1.13664e-27	1.09032e-25
orf19.6658	orf19.6658	1424.33	-1.2096	0.139731	-8.65668	4.85698e-18	1.48647e-16
orf19.6763	SLK19	7243.48	-1.20822	0.120425	-10.033	1.09106e-23	7.62201e-22
orf19.5731	PAD1	150.834	-1.20453	0.159528	-7.55054	4.33463e-14	7.76007e-13
orf19.1258	orf19.1258	25.6383	-1.19456	0.382812	-3.1205	0.00180546	0.00487208
orf19.3104	YDC1	315.878	-1.18971	0.174373	-6.82278	8.92974e-12	1.09945e-10
orf19.2277	TPK2	1211.53	-1.18603	0.161046	-7.36457	1.77715e-13	2.83418e-12
orf19.1704	FOX3	2258.25	-1.18477	0.21734	-5.45124	5.00209e-08	3.43466e-07
orf19.988	orf19.988	565.287	-1.18385	0.101375	-11.678	1.65215e-31	2.72265e-29
orf19.1736	orf19.1736	26.2088	-1.18095	0.361047	-3.27091	0.00107201	0.00305943
orf19.4624	HRT2	431.411	-1.18029	0.151815	-7.77456	7.57112e-15	1.54475e-13
orf19.4044	MUM2	210.211	-1.17694	0.148977	-7.90009	2.78698e-15	5.9906e-14
orf19.1183	orf19.1183	1046	-1.17378	0.104794	-11.2008	4.04056e-29	4.89976e-27
orf19.4391	orf19.4391	490.652	-1.17348	0.23863	-4.91758	8.76205e-07	4.80492e-06
orf19.2768	AMS1	2721.19	-1.16857	0.105115	-11.1171	1.03621e-28	1.16838e-26
orf19.3983	orf19.3983	1037.77	-1.16775	0.090785	-12.8628	7.29226e-38	2.34337e-35
orf19.5753	HGT10	9626.56	-1.15874	0.258942	-4.47491	7.6443e-06	3.45256e-05
orf19.720	GST3	178.672	-1.15812	0.218281	-5.30564	1.12277e-07	7.24505e-07
orf19.1080	orf19.1080	21.51	-1.15793	0.263656	-4.39182	1.12406e-05	4.9414e-05
orf19.633	CRG1	752.875	-1.15703	0.169956	-6.8078	9.91012e-12	1.21088e-10
orf19.349	orf19.349	490.641	-1.15369	0.115735	-9.96838	2.09618e-23	1.41812e-21
orf19.3903	MRV3	139.946	-1.15044	0.477592	-2.40884	0.0160033	0.0339786
orf19.1171	BTA1	26.4518	-1.14966	0.364592	-3.15327	0.00161454	0.00440996
orf19.2268	RCK2	3485.61	-1.14783	0.0832245	-13.7919	2.84988e-43	1.66511e-40
orf19.4477	CSH1	2320.54	-1.14692	0.191209	-5.99828	1.99414e-09	1.73663e-08
orf19.3226	orf19.3226	657.458	-1.1465	0.152409	-7.52253	5.37281e-14	9.409e-13
orf19.5446	orf19.5446	17.1513	-1.14525	0.508278	-2.2532	0.0242466	0.0489208
orf19.5338	GAL4	1221.23	-1.14414	0.11483	-9.96376	2.19592e-23	1.47012e-21
orf19.4610	orf19.4610	471.255	-1.14381	0.134029	-8.53404	1.41323e-17	4.03681e-16
orf19.3043	orf19.3043	391.266	-1.14301	0.11382	-10.0423	9.9354e-24	7.01701e-22
orf19.1714	PGA44	64.7283	-1.14237	0.197473	-5.78493	7.25419e-09	5.66496e-08
orf19.1974	TFS1	2438.7	-1.14208	0.19089	-5.98292	2.19173e-09	1.88823e-08
orf19.4114	FAA2-1	1784.86	-1.14011	0.219387	-5.19678	2.02769e-07	1.24589e-06
orf19.6443	orf19.6443	534.974	-1.13717	0.164105	-6.92955	4.22175e-12	5.52611e-11
orf19.94	orf19.94	1527.59	-1.13232	0.114082	-9.92551	3.22454e-23	2.11471e-21
orf19.7350	RCT1	18286.3	-1.12878	0.0704484	-16.0229	8.84962e-58	2.84383e-54
orf19.3306	orf19.3306	22.9882	-1.12767	0.319676	-3.52754	0.000419434	0.00131369
orf19.2168	orf19.2168	254.072	-1.1263	0.176763	-6.37177	1.86854e-10	1.91228e-09
orf19.1499	CTF1	1125.07	-1.12553	0.145638	-7.72825	1.09033e-14	2.14298e-13
orf19.5727	orf19.5727	261.851	-1.12416	0.164561	-6.8313	8.41457e-12	1.04402e-10
orf19.1089	PEX11	988.515	-1.12376	0.157368	-7.14101	9.26489e-13	1.33211e-11
orf19.5070	orf19.5070	2360.98	-1.12186	0.126475	-8.87023	7.29964e-19	2.49547e-17
orf19.5224	PKH2	1711.44	-1.11989	0.0921088	-12.1584	5.17711e-34	1.07333e-31
orf19.4673	BMT9	78.2811	-1.11821	0.2162	-5.17213	2.31445e-07	1.40973e-06
orf19.1852	orf19.1852	241.807	-1.11792	0.148124	-7.5472	4.44724e-14	7.91757e-13
orf19.4157	SPS20	376.718	-1.11697	0.146717	-7.6131	2.67594e-14	4.99949e-13
orf19.751	orf19.751	28.3301	-1.11485	0.239068	-4.66333	3.11141e-06	1.53351e-05
orf19.7152	orf19.7152	2269.75	-1.11176	0.128626	-8.64332	5.46004e-18	1.66311e-16
orf19.4599	PHO89	6432.71	-1.10797	0.252005	-4.39663	1.09945e-05	4.83984e-05
orf19.2581	orf19.2581	30.1869	-1.10479	0.278374	-3.96872	7.2261e-05	0.000268142
orf19.1356	orf19.1356	242.641	-1.10422	0.141229	-7.81863	5.33992e-15	1.11791e-13
orf19.105	HAL22	345.675	-1.101	0.108524	-10.1452	3.48108e-24	2.5716e-22
orf19.2898	orf19.2898	709.195	-1.10037	0.14609	-7.53212	4.99249e-14	8.81504e-13
orf19.2959.1	orf19.2959.1	6967.48	-1.10003	0.106324	-10.346	4.36326e-25	3.50533e-23
orf19.7417	TSA1	19.2861	-1.09894	0.408579	-2.68966	0.0071525	0.0166425
orf19.3885	orf19.3885	80.2277	-1.09818	0.227221	-4.83309	1.34429e-06	7.09921e-06
orf19.4370	orf19.4370	1044.28	-1.09699	0.146659	-7.47983	7.44167e-14	1.26528e-12
orf19.899	orf19.899	535.197	-1.09097	0.137321	-7.94463	1.94768e-15	4.28689e-14
orf19.7106	VPS70	921.998	-1.09076	0.132235	-8.24868	1.6015e-16	4.0523e-15
orf19.4901	orf19.4901	141.726	-1.08857	0.145929	-7.45959	8.67942e-14	1.45267e-12
orf19.1796	orf19.1796	783.91	-1.08725	0.186979	-5.81482	6.06976e-09	4.82802e-08
orf19.4088	GLO2	530.642	-1.07946	0.119672	-9.0202	1.87746e-19	6.93474e-18
orf19.5925	orf19.5925	226.368	-1.07869	0.132791	-8.12322	4.53992e-16	1.06879e-14
orf19.7385	orf19.7385	61.2717	-1.07843	0.300198	-3.5924	0.000327651	0.00105607
orf19.6470	AHP2	1586.53	-1.07709	0.135111	-7.97188	1.56279e-15	3.46347e-14
orf19.6017	orf19.6017	804.262	-1.07579	0.116116	-9.26474	1.95548e-20	8.16097e-19
orf19.3029	EHD3	1920.13	-1.07561	0.179559	-5.9903	2.0945e-09	1.8191e-08
orf19.1159	orf19.1159	930.851	-1.07344	0.129449	-8.29237	1.11014e-16	2.85394e-15
orf19.2686	orf19.2686	1131.36	-1.07295	0.148893	-7.20618	5.75449e-13	8.46318e-12
orf19.4416	VPS13	1112.05	-1.07264	0.11286	-9.50415	2.01694e-21	1.04539e-19
orf19.750	orf19.750	58.7364	-1.07206	0.238879	-4.48787	7.19373e-06	3.27205e-05
orf19.1985	orf19.1985	552.605	-1.06779	0.2415	-4.42148	9.80249e-06	4.35388e-05
orf19.3353	orf19.3353	1789.53	-1.06764	0.184146	-5.7978	6.71919e-09	5.2728e-08
orf19.6956	DAL9	204.191	-1.06731	0.197026	-5.41709	6.05783e-08	4.07683e-07
orf19.6007	orf19.6007	1327.48	-1.06682	0.136887	-7.79339	6.52334e-15	1.36122e-13
orf19.3516	orf19.3516	431.282	-1.06152	0.155822	-6.81235	9.60192e-12	1.17546e-10
orf19.5862	AFP99	159.98	-1.06006	0.375898	-2.82007	0.00480125	0.0116664
orf19.3234	OYE22	258.658	-1.05772	0.155903	-6.78446	1.16519e-11	1.40765e-10
orf19.6706	GYP7	1522.35	-1.05676	0.0817928	-12.92	3.47341e-38	1.17493e-35
orf19.4756	orf19.4756	220.466	-1.05386	0.137516	-7.66355	1.80861e-14	3.43904e-13
orf19.243	OXR1	675.218	-1.05019	0.126624	-8.29377	1.0971e-16	2.83176e-15
orf19.5752	orf19.5752	751.295	-1.04914	0.113	-9.28438	1.62646e-20	6.87713e-19
orf19.4543	UGA2	1032.43	-1.04874	0.126397	-8.29716	1.06632e-16	2.76339e-15
orf19.97	CAN1	8919.35	-1.04637	0.225067	-4.64914	3.33328e-06	1.63161e-05
orf19.3112	ZRT1	101.774	-1.04582	0.230465	-4.53788	5.6823e-06	2.65988e-05
orf19.1963	GDS1	4538.62	-1.04557	0.130101	-8.03663	9.2345e-16	2.1121e-14
orf19.1381	orf19.1381	1021.34	-1.0439	0.148755	-7.01758	2.2575e-12	3.04171e-11
orf19.4379	PRP13	906.543	-1.04015	0.126476	-8.22408	1.967e-16	4.91903e-15
orf19.5451	orf19.5451	120.39	-1.03997	0.233333	-4.45704	8.31009e-06	3.73228e-05
orf19.5112	TKL1	10047.2	-1.03922	0.115318	-9.01176	2.02768e-19	7.4468e-18
orf19.5223	orf19.5223	33.3223	-1.03811	0.238751	-4.34807	1.37341e-05	5.92013e-05
orf19.3684	orf19.3684	1934.1	-1.03403	0.19027	-5.43453	5.49403e-08	3.73652e-07
orf19.3278	GSY1	6175.62	-1.03105	0.117388	-8.78321	1.58873e-18	5.20959e-17
orf19.1225	PEX22	819.477	-1.02895	0.158203	-6.50399	7.8218e-11	8.44886e-10
orf19.6232	NPR1	1449.36	-1.0242	0.144875	-7.06954	1.55449e-12	2.16249e-11
orf19.5625	orf19.5625	153.39	-1.02306	0.220047	-4.64928	3.33094e-06	1.63161e-05
orf19.1246	orf19.1246	2750.3	-1.02215	0.120707	-8.46799	2.49655e-17	6.91608e-16
orf19.442	orf19.442	29.9787	-1.02153	0.385066	-2.65286	0.00798119	0.018359
orf19.3934	CAR1	12670.1	-1.01772	0.266929	-3.81271	0.000137453	0.000480638
orf19.1340	orf19.1340	186.136	-1.01143	0.158259	-6.39095	1.64862e-10	1.70075e-09
orf19.5014	orf19.5014	149.573	-1.0106	0.175413	-5.76129	8.34737e-09	6.43268e-08
orf19.5270	orf19.5270	317.648	-1.00644	0.213824	-4.70688	2.51537e-06	1.26102e-05
orf19.3537	orf19.3537	110.606	-1.00465	0.204547	-4.91157	9.0351e-07	4.9378e-06
orf19.272	FAA21	1778.37	-1.0037	0.236561	-4.24286	2.20693e-05	9.11564e-05
orf19.4099	ECM17	4435.77	-1.00369	0.12223	-8.21147	2.18494e-16	5.42186e-15
orf19.7258	DDI1	1479.01	-1.00366	0.0710783	-14.1205	2.83842e-45	2.28032e-42
orf19.4993	SEC18	1388.64	-1.00301	0.0787428	-12.7378	3.64717e-37	1.11621e-34
orf19.7455	orf19.7455	59.6751	-1.00249	0.26205	-3.82555	0.000130481	0.00045976
orf19.459	ADP1	1221.38	-1.00148	0.114034	-8.78233	1.60124e-18	5.22394e-17

## Sheet: 12vsDMSO_24h
12mer vs DMSO 24h
Upregulated
LOCUS_ID	GENE_NAME	baseMean	log2FoldChange	lfcSE	stat	pvalue	padj
orf19.1671.1	orf19.1671.1	3.75573	4.30078	1.38449	3.1064	0.00189379	0.00664376
tI(AAU)1	tI%28AAU%291	5.58168	4.06067	1.29384	3.13847	0.00169834	0.00606066
orf19.7482	orf19.7482	2.15318	4.00758	1.51094	2.65238	0.00799276	0.0227198
tA(AGC)7	tA%28AGC%297	5.34041	3.98273	1.32452	3.00691	0.00263915	0.00883427
tD(GUC)3	tD%28GUC%293	4.59121	3.88798	1.32945	2.92451	0.00344996	0.011092
tT(CGU)1	tT%28CGU%291	4.29607	3.5882	1.33622	2.68534	0.00724569	0.0209766
orf19.508	QDR1	29.8461	3.5617	0.671822	5.30155	1.14822e-07	1.18834e-06
tT(AGU)3	tT%28AGU%293	2.60059	3.43336	1.47962	2.32043	0.0203177	0.0499358
tS(UGA)1	tS%28UGA%291	4.83134	3.23676	1.21238	2.66976	0.00759058	0.0218438
orf19.5479	FGR12	3.90118	3.22087	1.35273	2.38101	0.0172654	0.0434814
orf19.3209	FGR42	4.08386	3.21635	1.34452	2.3922	0.0167477	0.0423269
tL(UAA)1	tL%28UAA%291	9.28375	3.20914	0.964034	3.32887	0.000871987	0.00339036
tK(UUU)1	tK%28UUU%291	16.5915	3.19485	0.80122	3.98748	6.67782e-05	0.000354697
tF(GAA)2	tF%28GAA%292	10.4412	3.11833	0.872267	3.57497	0.000350271	0.00153455
tV(AAC)3	tV%28AAC%293	32.3273	2.9976	0.54101	5.54075	3.01179e-08	3.60462e-07
orf19.3117	CSA2	37.1033	2.95757	0.816701	3.62136	0.000293058	0.00131528
tD(GUC)5	tD%28GUC%295	7.66811	2.87007	0.961423	2.98523	0.00283364	0.00940692
tY(GUA)4	tY%28GUA%294	6.22417	2.74398	0.999723	2.74474	0.0060559	0.0179278
tN(GUU)3	tN%28GUU%293	9.42196	2.7407	0.981854	2.79136	0.00524877	0.0159047
tS(CGA)1	tS%28CGA%291	13.8929	2.67528	0.762491	3.5086	0.000450469	0.00190974
tF(GAA)5	tF%28GAA%295	22.6211	2.65927	0.713633	3.72638	0.000194249	0.00091595
tA(AGC)3	tA%28AGC%293	7.86933	2.64697	0.954181	2.77407	0.00553594	0.0165965
tG(UCC)2	tG%28UCC%292	21.5139	2.63621	0.675309	3.90372	9.47267e-05	0.000483565
tH(GUG)1	tH%28GUG%291	44.6915	2.59778	0.474192	5.47832	4.29389e-08	4.8844e-07
tS(AGA)2	tS%28AGA%292	6.83002	2.52419	0.900078	2.80441	0.00504086	0.0153325
tQ(UUG)3	tQ%28UUG%293	7.43055	2.4155	1.03458	2.33477	0.0195555	0.0482469
tA(UGC)2	tA%28UGC%292	16.1512	2.37879	0.695954	3.41803	0.000630751	0.00259312
orf19.4011	orf19.4011	8.24575	2.37444	0.696279	3.41018	0.000649191	0.00265126
orf19.2725	orf19.2725	7.85088	2.37413	0.9899	2.39835	0.016469	0.0417467
tA(AGC)4	tA%28AGC%294	66.7192	2.3727	0.326103	7.27592	3.44059e-13	1.11119e-11
tT(UGU)1	tT%28UGU%291	11.0706	2.36936	0.739503	3.20399	0.00135535	0.00495779
orf19.7054	orf19.7054	13.093	2.36921	0.588576	4.02532	5.68975e-05	0.000307295
tS(AGA)1	tS%28AGA%291	27.0863	2.34194	0.618674	3.78541	0.000153455	0.000743221
tL(CAA)3	tL%28CAA%293	94.2103	2.29322	0.345342	6.64042	3.12796e-11	7.02915e-10
tQ(UUG)1	tQ%28UUG%291	26.3519	2.2878	0.538843	4.24577	2.17844e-05	0.000129758
snR189a	snR189a	20.1167	2.27659	0.560004	4.0653	4.79701e-05	0.00026261
tP(AGG)1	tP%28AGG%291	102.205	2.25329	0.361264	6.23724	4.45368e-10	7.69457e-09
orf19.2251	AAH1	247.686	2.24488	0.297094	7.55615	4.15191e-14	1.62709e-12
tL(UAA)5	tL%28UAA%295	19.6668	2.23347	0.556475	4.0136	5.97997e-05	0.000321348
tP(UGG)4	tP%28UGG%294	57.6215	2.22135	0.421437	5.27089	1.3576e-07	1.38277e-06
tT(AGU)1	tT%28AGU%291	16.824	2.22133	0.663907	3.34584	0.000820339	0.00321679
orf19.3337	orf19.3337	4078.47	2.21268	0.264618	8.36179	6.17717e-17	4.11282e-15
tK(CUU)1	tK%28CUU%291	18.1856	2.20803	0.645742	3.41938	0.000627647	0.00258417
orf19.6687	orf19.6687	103.28	2.1988	0.604628	3.63661	0.000276248	0.00125031
tL(UAA)3	tL%28UAA%293	13.9801	2.19699	0.669535	3.28137	0.00103306	0.00393101
tL(AAG)1	tL%28AAG%291	333.104	2.14378	0.433494	4.94536	7.60021e-07	6.52157e-06
tT(UGU)2	tT%28UGU%292	38.7536	2.13693	0.432801	4.93745	7.91513e-07	6.74675e-06
tQ(CUG)1	tQ%28CUG%291	8.99971	2.13637	0.8319	2.56807	0.0102267	0.0280646
tR(ACG)1	tR%28ACG%291	19.8041	2.12575	0.48904	4.34678	1.38151e-05	8.65398e-05
orf19.6142	orf19.6142	49.9564	2.12259	0.49481	4.28972	1.78902e-05	0.000109297
orf19.7111.1	SOD3	268.089	2.11566	0.65164	3.24668	0.00116761	0.00435786
orf19.4792	orf19.4792	3061.56	2.10537	0.194617	10.818	2.82813e-27	1.29831e-24
tP(UGG)1	tP%28UGG%291	70.8657	2.09604	0.456333	4.59323	4.36444e-06	3.07906e-05
orf19.2553	orf19.2553	19.1508	2.079	0.62306	3.33676	0.00084762	0.00330762
tH(GUG)3	tH%28GUG%293	153.105	2.0701	0.330386	6.2657	3.71164e-10	6.55349e-09
orf19.5606	orf19.5606	7.00196	2.06504	0.779575	2.64893	0.00807482	0.0228923
tM(CAU)3	tM%28CAU%293	12.7437	2.05847	0.714457	2.88117	0.00396208	0.0124825
tA(UGC)1	tA%28UGC%291	39.7854	2.01075	0.44807	4.48758	7.20362e-06	4.82267e-05
SNRNAU5	SNRNAU5	57.2662	2.0081	0.511126	3.92879	8.5376e-05	0.000441086
tG(GCC)2	tG%28GCC%292	16.6613	2.00677	0.629804	3.18634	0.00144086	0.00523188
tG(GCC)4	tG%28GCC%294	38.0924	1.98031	0.47195	4.19602	2.71643e-05	0.000156719
tW(CCA)2	tW%28CCA%292	239.027	1.97981	0.299737	6.60517	3.97053e-11	8.76928e-10
tL(CAA)2	tL%28CAA%292	75.5635	1.96971	0.413044	4.76876	1.85363e-06	1.44832e-05
orf19.3643	orf19.3643	197.691	1.96927	0.373194	5.27678	1.31471e-07	1.34335e-06
tG(GCC)6	tG%28GCC%296	91.4671	1.96799	0.361433	5.44497	5.18134e-08	5.8116e-07
orf19.2922	orf19.2922	66.664	1.96569	0.343393	5.72431	1.03853e-08	1.36217e-07
tR(ACG)2	tR%28ACG%292	28.4298	1.95817	0.468978	4.1754	2.97461e-05	0.000169936
tP(UGG)3	tP%28UGG%293	87.9806	1.95095	0.390691	4.99359	5.92658e-07	5.28296e-06
RDN5	RDN5	1920.97	1.95053	0.310168	6.2886	3.20336e-10	5.73482e-09
tL(CAA)1	tL%28CAA%291	100.829	1.94965	0.374128	5.21118	1.87648e-07	1.84688e-06
tC(GCA)2	tC%28GCA%292	66.8732	1.93564	0.383112	5.05242	4.36254e-07	3.98268e-06
tY(GUA)2	tY%28GUA%292	299.388	1.91496	0.305961	6.25884	3.87861e-10	6.81088e-09
tP(UGG)2	tP%28UGG%292	484.693	1.91373	0.309359	6.18613	6.16609e-10	1.03614e-08
snR52	SNR52	763.364	1.88596	0.281152	6.70796	1.97363e-11	4.57925e-10
orf19.6824	TRY6	570.331	1.8775	0.187186	10.0301	1.12384e-23	2.57962e-21
tG(GCC)5	tG%28GCC%295	14.5046	1.87598	0.658942	2.84695	0.00441397	0.0136782
tK(CUU)2	tK%28CUU%292	21.2255	1.87587	0.500238	3.74995	0.000176868	0.000842649
tL(CAA)5	tL%28CAA%295	12.7709	1.87474	0.689506	2.71896	0.00654875	0.0192274
orf19.5172	LIP9	10.5796	1.87107	0.779817	2.39938	0.0164231	0.0416868
tG(CCC)1	tG%28CCC%291	130.502	1.86654	0.337772	5.52602	3.27578e-08	3.85594e-07
orf19.2552	orf19.2552	46.3423	1.85829	0.569488	3.26308	0.00110208	0.00415672
tA(AGC)5	tA%28AGC%295	44.7067	1.85575	0.423675	4.38013	1.18607e-05	7.61679e-05
tG(GCC)3	tG%28GCC%293	62.8948	1.8495	0.365693	5.05751	4.24775e-07	3.90004e-06
SCR1	SCR1	3181.72	1.84938	0.245241	7.54106	4.66157e-14	1.81575e-12
tW(CCA)1	tW%28CCA%291	39.4761	1.83432	0.470276	3.90051	9.59913e-05	0.000488856
tS(AGA)4	tS%28AGA%294	43.5317	1.82853	0.503143	3.63422	0.000278821	0.00126019
tK(UUU)2	tK%28UUU%292	87.7301	1.82137	0.354787	5.13369	2.84118e-07	2.70523e-06
orf19.4804	LIP2	20.3455	1.81522	0.575783	3.15262	0.00161811	0.00581428
tY(GUA)1	tY%28GUA%291	95.117	1.81316	0.348907	5.19667	2.02886e-07	1.98772e-06
orf19.4438	RME1	112.348	1.80594	0.361893	4.99027	6.02939e-07	5.36716e-06
orf19.5289	orf19.5289	12.4104	1.80219	0.592022	3.04414	0.0023335	0.00795197
tR(CCG)1	tR%28CCG%291	1127.53	1.80001	0.286389	6.28518	3.2747e-10	5.84345e-09
tN(GUU)1	tN%28GUU%291	41.4473	1.79932	0.430075	4.18373	2.86765e-05	0.000164263
orf19.2847.1	orf19.2847.1	6.96722	1.7912	0.695194	2.57654	0.00997932	0.0275385
tL(CAA)6	tL%28CAA%296	171.547	1.78952	0.357446	5.00639	5.54607e-07	4.96443e-06
tV(AAC)4	tV%28AAC%294	194.103	1.78865	0.289142	6.18608	6.16785e-10	1.03614e-08
orf19.3906	MRV6	60.0167	1.7883	0.526345	3.39759	0.000679816	0.0027494
tS(CAG)1	tS%28CAG%291	82.2172	1.78275	0.407443	4.37547	1.21174e-05	7.77229e-05
RPR1	RPR1	2550.9	1.7725	0.234563	7.5566	4.13754e-14	1.62709e-12
orf19.7614	orf19.7614	19.1621	1.77054	0.618472	2.86276	0.00419963	0.0131343
tT(AGU)6	tT%28AGU%296	13.9496	1.7526	0.633267	2.76756	0.0056478	0.0168673
orf19.2023	HGT7	4721.75	1.75146	0.367008	4.77226	1.82168e-06	1.42779e-05
tF(GAA)3	tF%28GAA%293	28.991	1.74531	0.472165	3.69641	0.000218673	0.00101989
orf19.4189	orf19.4189	5.30228	1.74519	0.700289	2.49209	0.0126992	0.0336015
tI(AAU)5	tI%28AAU%295	20.7203	1.73116	0.54782	3.16008	0.00157724	0.00567897
orf19.5121	OPT5	27.2856	1.71539	0.513662	3.33953	0.000839214	0.0032788
tL(AAG)2	tL%28AAG%292	31.1916	1.70291	0.482437	3.52981	0.000415855	0.00177624
tC(GCA)1	tC%28GCA%291	13.6624	1.70079	0.608198	2.79645	0.00516681	0.0156785
orf19.4936	orf19.4936	17.9403	1.69099	0.505173	3.34734	0.000815914	0.00320139
orf19.1287	orf19.1287	936.889	1.66957	0.170601	9.78639	1.28816e-22	2.23757e-20
SNRNAU2	SNRNAU2	147.613	1.65459	0.333061	4.96783	6.77058e-07	5.89628e-06
orf19.4377	KRE1	1050.84	1.64201	0.210293	7.80819	5.80136e-15	2.76188e-13
orf19.4923.1	orf19.4923.1	8.47098	1.63391	0.59475	2.74722	0.00601025	0.0178255
orf19.3988	orf19.3988	696.936	1.63228	0.568121	2.87311	0.00406447	0.012755
orf19.915	orf19.915	381.268	1.62958	0.284433	5.72921	1.009e-08	1.33159e-07
orf19.29	orf19.29	300.994	1.62678	0.196274	8.28833	1.14849e-16	7.30829e-15
orf19.6873.1	KTI11	339.246	1.62532	0.233807	6.95155	3.61303e-12	9.36328e-11
orf19.4318	MIG1	1943.03	1.62227	0.150456	10.7824	4.16971e-27	1.67492e-24
snR39b	snR39b	8.37568	1.61455	0.600495	2.6887	0.00717316	0.0207853
tE(UUC)6	tE%28UUC%296	24.184	1.6102	0.596456	2.69962	0.00694195	0.0202248
orf19.2972	PDE2	1729.8	1.59981	0.187484	8.5331	1.42483e-17	1.09017e-15
orf19.7561	DEF1	7231.6	1.5956	0.184458	8.65024	5.13922e-18	4.23459e-16
tN(GUU)2	tN%28GUU%292	45.9405	1.5798	0.46502	3.39727	0.000680613	0.0027494
orf19.4941	TYE7	6188.77	1.57232	0.197022	7.98045	1.45802e-15	7.81145e-14
orf19.6992	QDR2	837.177	1.56687	0.187038	8.37724	5.41833e-17	3.66564e-15
orf19.22.1	orf19.22.1	38.3775	1.54409	0.431062	3.58205	0.000340904	0.00150171
orf19.4000	GRF10	3888.68	1.54046	0.22619	6.81047	9.72779e-12	2.35926e-10
orf19.6398	orf19.6398	87.1274	1.53479	0.479232	3.2026	0.00136194	0.0049734
orf19.1509	ROD1	612.339	1.52377	0.177048	8.60652	7.53097e-18	6.12677e-16
orf19.3753	SEF1	2126.8	1.51697	0.173675	8.73454	2.44644e-18	2.15388e-16
orf19.2529.1	orf19.2529.1	1132.72	1.50783	0.371931	4.05405	5.03389e-05	0.000273712
orf19.889	THI20	607.346	1.48912	0.484204	3.0754	0.00210219	0.00727927
orf19.5831	orf19.5831	58.0904	1.4825	0.438469	3.38109	0.000722	0.00288576
orf19.4698	PTC8	818.064	1.47489	0.253457	5.81909	5.91678e-09	8.24884e-08
orf19.1362	SMM1	896.279	1.47114	0.188983	7.7845	6.99873e-15	3.30742e-13
orf19.3675	GAL7	1376.19	1.46878	0.21982	6.68171	2.36167e-11	5.38243e-10
orf19.7027	orf19.7027	575.279	1.46515	0.210492	6.9606	3.38826e-12	8.92472e-11
tE(UUC)1	tE%28UUC%291	42.9773	1.46172	0.348113	4.19899	2.68109e-05	0.000155067
orf19.3669	SHA3	8587.08	1.45165	0.271602	5.34476	9.05352e-08	9.57023e-07
SNRNAU4	SNRNAU4	84.0305	1.44268	0.296839	4.86014	1.173e-06	9.47095e-06
orf19.3406	orf19.3406	203.14	1.44002	0.159338	9.03753	1.60258e-19	1.71663e-17
tI(AAU)3	tI%28AAU%293	20.6447	1.42349	0.554794	2.56581	0.0102937	0.028176
orf19.3111	PRA1	36.0482	1.41329	0.561428	2.51731	0.0118254	0.0315622
snR189b	snR189b	19.1713	1.39689	0.4636	3.01313	0.00258565	0.00869141
orf19.3373	orf19.3373	223.606	1.38065	0.576736	2.3939	0.0166704	0.0421537
orf19.3404	orf19.3404	25.1966	1.36908	0.494449	2.76891	0.00562442	0.0168053
orf19.6996	MNN14	1265.63	1.36435	0.145219	9.39517	5.71255e-21	7.98142e-19
snR40	snR40	211.282	1.35794	0.354138	3.8345	0.000125822	0.000618711
orf19.3735	orf19.3735	58.3538	1.35447	0.389479	3.47763	0.000505864	0.00212357
orf19.2197	orf19.2197	23.6402	1.35048	0.472175	2.86014	0.00423459	0.0132243
orf19.5735.3	orf19.5735.3	309.119	1.34858	0.209693	6.4312	1.26601e-10	2.49591e-09
orf19.5926	ARG11	49.683	1.34633	0.392424	3.43081	0.000601775	0.00249018
orf19.585	orf19.585	700.583	1.33413	0.136094	9.80304	1.09244e-22	1.95031e-20
orf19.6391	orf19.6391	423.809	1.33123	0.562308	2.36744	0.0179115	0.0448976
orf19.2724	orf19.2724	8651.36	1.32786	0.228416	5.81332	6.12468e-09	8.51204e-08
orf19.1445	ESC4	66.9963	1.32205	0.268393	4.92582	8.40084e-07	7.10424e-06
orf19.3708	SAP2	37.7543	1.31521	0.471647	2.78854	0.00529462	0.0160035
orf19.6248	orf19.6248	32.8915	1.31184	0.513293	2.55573	0.0105964	0.0289307
orf19.5908	TEC1	11029.5	1.30515	0.247276	5.27811	1.30522e-07	1.33577e-06
orf19.3563	orf19.3563	556.105	1.30112	0.111351	11.6848	1.52426e-31	2.4491e-28
orf19.6586	orf19.6586	1063.7	1.29796	0.151649	8.55898	1.13866e-17	8.81707e-16
orf19.6952	orf19.6952	824.578	1.28886	0.124803	10.3271	5.31335e-25	1.48474e-22
orf19.1742	HEM3	2363.9	1.28587	0.114554	11.225	3.07456e-29	2.19558e-26
orf19.4273	orf19.4273	535.159	1.28023	0.22023	5.81312	6.13206e-09	8.51204e-08
orf19.6556	orf19.6556	2504.91	1.27557	0.172938	7.37588	1.63259e-13	5.58121e-12
orf19.3538	FRE9	255.556	1.27221	0.267937	4.74815	2.05289e-06	1.58368e-05
orf19.4160	orf19.4160	317.574	1.27215	0.15888	8.00698	1.17561e-15	6.45784e-14
orf19.3089	orf19.3089	1495.68	1.27028	0.153344	8.28386	1.19241e-16	7.44498e-15
orf19.849	orf19.849	111.012	1.26698	0.377999	3.35182	0.000802822	0.00315387
tY(GUA)3	tY%28GUA%293	62.6632	1.25563	0.411792	3.04918	0.00229469	0.00783218
orf19.5265	KIP4	1213.31	1.25504	0.175392	7.15564	8.32822e-13	2.50119e-11
orf19.1968.1	orf19.1968.1	81.6939	1.25094	0.202744	6.17005	6.82702e-10	1.13086e-08
orf19.5050	MTO1	300.334	1.2445	0.180466	6.89605	5.34702e-12	1.33199e-10
orf19.2478	orf19.2478	62.2944	1.23926	0.253689	4.88494	1.03459e-06	8.52117e-06
orf19.5704	orf19.5704	592	1.23648	0.115257	10.728	7.51779e-27	2.54299e-24
orf19.5902	RAS2	306.204	1.23613	0.218985	5.6448	1.65373e-08	2.07183e-07
orf19.7150	NRG1	2150.67	1.23409	0.162136	7.61147	2.71005e-14	1.10939e-12
orf19.6803	HUT1	113.463	1.22281	0.236591	5.16843	2.36065e-07	2.28493e-06
orf19.3202	orf19.3202	116.625	1.22142	0.1639	7.45223	9.17772e-14	3.24095e-12
orf19.2917.1	orf19.2917.1	51.6161	1.21929	0.214901	5.67371	1.39735e-08	1.77838e-07
orf19.938	orf19.938	184.228	1.21797	0.201289	6.05083	1.44098e-09	2.29807e-08
orf19.7313	SSU1	3266.69	1.2151	0.152261	7.98041	1.45849e-15	7.81145e-14
orf19.2020	HGT6	10220.9	1.21392	0.232087	5.23047	1.69083e-07	1.6848e-06
orf19.2312	orf19.2312	39.5461	1.2134	0.340387	3.56477	0.000364169	0.00158464
orf19.6691	orf19.6691	1529.53	1.2133	0.157242	7.71615	1.199e-14	5.42672e-13
orf19.1492	PRP39	165.857	1.21257	0.162143	7.47839	7.52384e-14	2.77907e-12
orf19.3626	orf19.3626	128.671	1.20561	0.211677	5.6955	1.23008e-08	1.58749e-07
orf19.4056	BRG1	5673.43	1.19248	0.158998	7.49998	6.38275e-14	2.41305e-12
orf19.5433	orf19.5433	222.428	1.18768	0.149535	7.94251	1.98133e-15	1.01872e-13
orf19.4151	SPO1	32.1467	1.18055	0.404737	2.91683	0.00353608	0.0113098
orf19.150	TIM17	755.662	1.17916	0.105244	11.2041	3.89422e-29	2.50282e-26
SNRNAU6	SNR6	139.253	1.17838	0.303715	3.8799	0.000104499	0.000524698
orf19.3109	orf19.3109	21.0488	1.17797	0.499558	2.35802	0.0183726	0.0458566
orf19.3969	SFL2	1525.51	1.17768	0.154013	7.64662	2.06333e-14	8.78213e-13
orf19.6968	orf19.6968	2053.39	1.17317	0.150883	7.77536	7.52347e-15	3.50387e-13
orf19.2639	orf19.2639	406.602	1.17086	0.148545	7.88221	3.21643e-15	1.59015e-13
snR3a	snR3a	93.9153	1.1706	0.27858	4.20203	2.6453e-05	0.000153442
orf19.3380	HWP2	16.2363	1.16811	0.481415	2.42642	0.0152487	0.0391387
orf19.101	RIM9	252.737	1.16431	0.356311	3.26769	0.00108429	0.00410167
orf19.6027	orf19.6027	84.5483	1.16228	0.21029	5.52702	3.25723e-08	3.8482e-07
orf19.4892	TPK1	2634.71	1.16161	0.16476	7.05035	1.78472e-12	5.09794e-11
orf19.1168	ZCF3	1429.41	1.16115	0.177003	6.56007	5.37815e-11	1.16384e-09
orf19.828	orf19.828	690.986	1.1593	0.117653	9.85355	6.61625e-23	1.24966e-20
orf19.3133	GUT2	4060.06	1.15919	0.148203	7.82164	5.21382e-15	2.53858e-13
orf19.28	orf19.28	314.699	1.15834	0.184307	6.28483	3.28222e-10	5.84345e-09
orf19.7227	orf19.7227	470.452	1.15108	0.174	6.6154	3.70538e-11	8.2403e-10
orf19.151	TPO5	145.334	1.14744	0.171642	6.68511	2.30756e-11	5.28193e-10
orf19.4304	GAP1	3291.1	1.14214	0.211243	5.40679	6.41641e-08	7.02525e-07
orf19.4190	PAM18	509.648	1.13978	0.138463	8.23164	1.84668e-16	1.09895e-14
orf19.8278	orf19.8278	200.911	1.1388	0.16175	7.04048	1.91575e-12	5.37664e-11
orf19.3904	MRV4	412.736	1.13257	0.239084	4.73713	2.16768e-06	1.65656e-05
orf19.3797	orf19.3797	526	1.12427	0.141402	7.9509	1.85167e-15	9.59732e-14
orf19.6608	orf19.6608	1272.21	1.11923	0.173467	6.45212	1.10299e-10	2.20153e-09
orf19.4279	MNN1	681.652	1.1135	0.394909	2.81965	0.00480765	0.0147067
orf19.5933	orf19.5933	60.0582	1.11185	0.475436	2.33859	0.0193568	0.0478853
orf19.693	orf19.693	35.6354	1.11152	0.381436	2.91405	0.00356772	0.0113965
orf19.4499	RIM2	433.845	1.10886	0.163532	6.78067	1.19623e-11	2.86871e-10
orf19.7245	orf19.7245	270.498	1.10158	0.146739	7.50711	6.04487e-14	2.29884e-12
orf19.3759	orf19.3759	823.946	1.1004	0.197014	5.58538	2.33185e-08	2.85463e-07
orf19.355	orf19.355	31.3885	1.09876	0.406521	2.70283	0.0068752	0.0200758
orf19.7283	orf19.7283	204.647	1.09147	0.246149	4.4342	9.24148e-06	6.04837e-05
orf19.2310	orf19.2310	75.865	1.08865	0.258597	4.20981	2.55582e-05	0.000149059
orf19.1835	PEA2	578.797	1.08796	0.150487	7.2296	4.84415e-13	1.5187e-11
orf19.6723	orf19.6723	271.6	1.08631	0.15767	6.88977	5.58837e-12	1.3814e-10
orf19.2623	ECM22	2149.25	1.08542	0.134059	8.09663	5.65019e-16	3.27151e-14
orf19.5113	ADH2	2386.72	1.08098	0.301845	3.58126	0.000341944	0.00150526
orf19.7550	IFA14	109.191	1.07996	0.252697	4.27375	1.92214e-05	0.000116324
orf19.3480	orf19.3480	916.988	1.07836	0.141354	7.6288	2.36954e-14	9.889e-13
orf19.4384.1	orf19.4384.1	36.3894	1.0779	0.316089	3.41014	0.000649306	0.00265126
orf19.4384	HXT5	49.2685	1.07563	0.284223	3.78444	0.000154055	0.000745566
orf19.4929	orf19.4929	598.494	1.07398	0.105172	10.2117	1.75767e-24	4.70689e-22
orf19.2308	orf19.2308	3655.1	1.07267	0.194185	5.52395	3.3146e-08	3.8945e-07
orf19.5604	MDR1	190.386	1.07265	0.268396	3.99652	6.42797e-05	0.000342275
orf19.4159	orf19.4159	311.387	1.0718	0.127684	8.39416	4.69231e-17	3.24274e-15
orf19.4907	orf19.4907	426.62	1.06914	0.214329	4.98833	6.09034e-07	5.41392e-06
orf19.3275	orf19.3275	281.302	1.06911	0.214797	4.9773	6.4478e-07	5.66895e-06
orf19.1794	orf19.1794	63.5495	1.06789	0.214661	4.97475	6.53317e-07	5.72833e-06
orf19.7386	orf19.7386	497.854	1.06483	0.127105	8.37757	5.40337e-17	3.66564e-15
orf19.5503	orf19.5503	60.0375	1.06421	0.392363	2.7123	0.00668173	0.0195731
orf19.7396	orf19.7396	431.712	1.06239	0.165151	6.43285	1.2523e-10	2.47647e-09
orf19.1836	APN2	221.339	1.05947	0.1836	5.77052	7.90288e-09	1.07156e-07
orf19.2382	orf19.2382	572.427	1.0587	0.0959501	11.0339	2.62344e-28	1.5328e-25
orf19.5079	CDR4	4918.45	1.05793	0.292469	3.61724	0.000297757	0.00133265
orf19.1785	orf19.1785	1928.9	1.05652	0.204762	5.15975	2.47275e-07	2.38624e-06
orf19.1363	orf19.1363	7440.58	1.05378	0.162956	6.46667	1.00186e-10	2.01216e-09
orf19.5242	CDC6	45.3492	1.05354	0.35178	2.99489	0.0027454	0.00914234
orf19.2876	CBF1	459.051	1.05214	0.244311	4.30654	1.65826e-05	0.000102084
orf19.3360	orf19.3360	1608.41	1.04976	0.169574	6.19059	5.99396e-10	1.01377e-08
orf19.6503	orf19.6503	328.755	1.04805	0.122013	8.5897	8.71972e-18	7.00521e-16
orf19.755	MRPL37	307.326	1.04803	0.166609	6.29039	3.16674e-10	5.68509e-09
orf19.3440	FRP5	79.3841	1.04594	0.429032	2.43792	0.0147722	0.038113
orf19.3303	orf19.3303	611.492	1.04488	0.183988	5.67908	1.3542e-08	1.73588e-07
orf19.414	RSM22	977.825	1.03949	0.116142	8.95013	3.55069e-19	3.68069e-17
orf19.740	HAP41	3552.36	1.03627	0.20844	4.97158	6.64096e-07	5.81491e-06
orf19.2356	CRZ2	1604.05	1.03357	0.387456	2.66758	0.00764002	0.0219698
orf19.5126	orf19.5126	1497.43	1.03339	0.10323	10.0106	1.36939e-23	3.03486e-21
orf19.5114.1	orf19.5114.1	8648.82	1.03313	0.223527	4.62193	3.8019e-06	2.7271e-05
orf19.6247	orf19.6247	203.099	1.03264	0.195401	5.28473	1.25891e-07	1.29249e-06
orf19.3205	MPRL36	708.725	1.02953	0.11829	8.70348	3.21873e-18	2.75823e-16
orf19.3331	ABC1	3524.63	1.02826	0.177638	5.78851	7.10133e-09	9.7522e-08
orf19.3302	orf19.3302	1338.29	1.02748	0.200966	5.11272	3.17556e-07	2.98818e-06
orf19.7436	AAF1	1339.23	1.02502	0.170355	6.01694	1.77745e-09	2.77273e-08
orf19.2547	orf19.2547	389.955	1.02497	0.184967	5.54136	3.00128e-08	3.60462e-07
orf19.7012	orf19.7012	517.879	1.02476	0.128287	7.98799	1.3716e-15	7.47055e-14
orf19.5266	orf19.5266	19.6699	1.02281	0.378555	2.70187	0.00689515	0.0201158
snR35c	snR35c	35.6464	1.0212	0.360112	2.83578	0.00457139	0.0140845
orf19.3755	orf19.3755	683.332	1.02085	0.123497	8.26621	1.38287e-16	8.46447e-15
orf19.2655	BUB3	1245.22	1.0175	0.155962	6.52399	6.84592e-11	1.4414e-09
orf19.107	orf19.107	805.688	1.01666	0.190661	5.33229	9.69842e-08	1.01683e-06
orf19.6736	orf19.6736	996.705	1.01165	0.106741	9.47755	2.60327e-21	3.71805e-19
orf19.444	orf19.444	95.0799	1.01115	0.216543	4.66952	3.01905e-06	2.22517e-05
orf19.1569	UTP22	2068.98	1.00986	0.133421	7.56898	3.76156e-14	1.50159e-12
orf19.7114	CSA1	5371.46	1.00955	0.381883	2.64361	0.00820276	0.0232141
orf19.215	orf19.215	3367.19	1.00468	0.181463	5.53654	3.08504e-08	3.67858e-07
orf19.2881	MNN4	2065.54	1.0045	0.183241	5.48185	4.20891e-08	4.80473e-07
orf19.5009	orf19.5009	451.343	1.0037	0.172385	5.82241	5.80035e-09	8.1573e-08
orf19.4843	orf19.4843	1135.46	1.00331	0.143263	7.00323	2.50133e-12	6.84086e-11
orf19.3932.1	orf19.3932.1	113.906	1.00237	0.250475	4.00186	6.2846e-05	0.000335753
Downregulated
orf19.6487	orf19.6487	199.643	-3.43272	0.508251	-6.754	1.43826e-11	3.41095e-10
orf19.4335	TNA1	378.758	-3.09869	0.489354	-6.3322	2.41691e-10	4.45086e-09
orf19.2897	SOU2	1093.39	-2.9483	0.419321	-7.03112	2.04875e-12	5.67557e-11
orf19.5728	orf19.5728	1143.86	-2.83743	0.286498	-9.90384	4.00602e-23	7.80203e-21
orf19.2509.1	orf19.2509.1	387.75	-2.68807	0.307432	-8.74365	2.25707e-18	2.01475e-16
orf19.5514	orf19.5514	1318.44	-2.67249	0.375294	-7.12106	1.07102e-12	3.15755e-11
orf19.5784	AMO1	1106.34	-2.64441	0.246399	-10.7322	7.18363e-27	2.54299e-24
orf19.2344	ASR1	15703.9	-2.61974	0.229044	-11.4377	2.70933e-30	3.48257e-27
orf19.2787	PRY1	29.143	-2.61901	0.727215	-3.60143	0.000316475	0.00140566
orf19.5025	MET3	1251.97	-2.6066	0.300993	-8.66001	4.71711e-18	3.93725e-16
orf19.4716	GDH3	19122.4	-2.49269	0.240473	-10.3658	3.54823e-25	1.08593e-22
orf19.780	DUR1%2C2	1159.93	-2.46163	0.166092	-14.8209	1.07306e-49	6.89656e-46
orf19.5302	PGA31	2398.58	-2.45323	0.226475	-10.8323	2.42113e-27	1.2474e-24
orf19.2941	SCW4	90.902	-2.4302	0.663778	-3.66117	0.000251067	0.0011493
orf19.1344	orf19.1344	2271.83	-2.41428	0.363289	-6.64562	3.01948e-11	6.80919e-10
orf19.2460	orf19.2460	119.08	-2.38787	0.532218	-4.48664	7.23546e-06	4.83895e-05
orf19.3208	DAL52	58.7022	-2.35701	0.438097	-5.38011	7.44384e-08	8.0271e-07
orf19.1614	MEP1	1210.19	-2.32854	0.273877	-8.50211	1.8618e-17	1.35975e-15
orf19.2738	SUL2	88.3935	-2.30588	0.454768	-5.07046	3.96845e-07	3.66678e-06
orf19.6336	PGA25	166.466	-2.22786	0.472129	-4.71874	2.37306e-06	1.79431e-05
orf19.2468	orf19.2468	16.9916	-2.19172	0.74379	-2.94669	0.00321197	0.0104576
orf19.4391	orf19.4391	490.652	-2.15786	0.248854	-8.67119	4.27633e-18	3.61632e-16
orf19.3152	AMO2	2255.01	-2.11889	0.287182	-7.37822	1.60424e-13	5.5136e-12
orf19.1370	orf19.1370	27.69	-2.10208	0.612623	-3.43128	0.00060074	0.00248773
orf19.7608	orf19.7608	24.2455	-2.08754	0.635135	-3.28677	0.00101343	0.00386088
orf19.6993	GAP2	14895.6	-2.05894	0.265763	-7.74725	9.39025e-15	4.31079e-13
orf19.5917	STP1	1687.71	-2.04411	0.179629	-11.3797	5.28017e-30	4.84795e-27
orf19.1541	orf19.1541	188.735	-1.98334	0.499729	-3.96883	7.22265e-05	0.000380804
orf19.2451	PGA45	1326.83	-1.94952	0.195624	-9.96565	2.15459e-23	4.46694e-21
orf19.3499	orf19.3499	2011.28	-1.9078	0.273385	-6.97841	2.98536e-12	7.99455e-11
orf19.946	MET14	505.96	-1.90099	0.258075	-7.36603	1.75782e-13	5.91491e-12
orf19.5616	orf19.5616	7.1451	-1.89473	0.765175	-2.4762	0.0132789	0.0348767
orf19.1632	orf19.1632	2449.82	-1.88033	0.186224	-10.0971	5.68739e-24	1.46211e-21
orf19.7284	ASR2	4647.05	-1.86877	0.242746	-7.69847	1.37701e-14	6.10349e-13
orf19.3107	orf19.3107	50.2812	-1.84956	0.321376	-5.75512	8.6581e-09	1.1617e-07
orf19.2202	orf19.2202	289.083	-1.83969	0.265857	-6.91986	4.52086e-12	1.14844e-10
orf19.2244	orf19.2244	835.767	-1.83952	0.287621	-6.39565	1.59871e-10	3.1042e-09
orf19.935	AGA1	721.014	-1.83782	0.297632	-6.1748	6.62485e-10	1.1002e-08
orf19.5672	MEP2	190.778	-1.82319	0.299529	-6.08685	1.15155e-09	1.8549e-08
orf19.4934	OP4	434.578	-1.77815	0.502741	-3.53691	0.000404839	0.00173808
orf19.3261	ATO9	41.9618	-1.77698	0.354287	-5.01564	5.2856e-07	4.76445e-06
orf19.893	PGA17	132.132	-1.7756	0.513696	-3.45651	0.000547215	0.00228373
orf19.5342.2	orf19.5342.2	304.905	-1.76618	0.193367	-9.13385	6.6108e-20	7.72502e-18
orf19.1582	orf19.1582	154.265	-1.76405	0.430511	-4.09758	4.17497e-05	0.000231915
orf19.2896	SOU1	4874.22	-1.7475	0.177398	-9.85072	6.80537e-23	1.24966e-20
orf19.7487	orf19.7487	16.887	-1.73539	0.640723	-2.70849	0.006759	0.0197725
orf19.5587	orf19.5587	668.974	-1.71783	0.150656	-11.4023	4.06986e-30	4.3595e-27
orf19.7156	FAA2-3	1734.74	-1.70734	0.296864	-5.75126	8.85831e-09	1.17872e-07
orf19.6484	orf19.6484	363.34	-1.70016	0.258157	-6.58579	4.52479e-11	9.89143e-10
orf19.6807	orf19.6807	33.3931	-1.69882	0.521829	-3.25552	0.00113185	0.00425154
orf19.2160	NAG4	17.6394	-1.6714	0.517552	-3.22944	0.00124033	0.00458402
orf19.3105	orf19.3105	431.072	-1.6547	0.256078	-6.46171	1.03524e-10	2.07274e-09
orf19.1239	orf19.1239	118.567	-1.65321	0.569037	-2.90528	0.00366924	0.0116571
orf19.5645	MET15	3545.82	-1.64885	0.214727	-7.67879	1.60599e-14	7.02156e-13
orf19.6570	NUP	73.3337	-1.62423	0.36864	-4.40601	1.05291e-05	6.82851e-05
orf19.1345	LIP8	46.8076	-1.62219	0.348361	-4.65664	3.21411e-06	2.35007e-05
orf19.6254	ANT1	1659.26	-1.62146	0.232709	-6.96776	3.22034e-12	8.58801e-11
orf19.7014	orf19.7014	88.219	-1.60153	0.570832	-2.8056	0.00502227	0.0152904
orf19.532	RBR2	358.295	-1.59888	0.250266	-6.38871	1.67295e-10	3.21917e-09
orf19.2737	orf19.2737	8566.86	-1.59308	0.166787	-9.55158	1.27733e-21	1.90916e-19
orf19.5711	orf19.5711	1091.51	-1.59178	0.192811	-8.25566	1.51059e-16	9.15904e-15
orf19.5461	orf19.5461	17.5328	-1.53454	0.565515	-2.71353	0.00665712	0.01951
orf19.1587	HGT20	527.853	-1.52176	0.245523	-6.19804	5.71711e-10	9.74638e-09
orf19.5723	POX1	2528.67	-1.51987	0.19095	-7.95953	1.72695e-15	9.09764e-14
orf19.7071	FGR2	15.9672	-1.515	0.577624	-2.62281	0.0087209	0.0244436
orf19.2431	orf19.2431	70.2713	-1.51118	0.245805	-6.14788	7.8525e-10	1.28745e-08
orf19.1655	PXP2	2868.06	-1.50562	0.435839	-3.45454	0.000551232	0.00229603
orf19.5000	CYB2	1161.04	-1.50557	0.196624	-7.65709	1.90188e-14	8.14892e-13
orf19.6486	LDG3	219.851	-1.50153	0.319571	-4.69858	2.61972e-06	1.96235e-05
orf19.6306	orf19.6306	863.999	-1.49722	0.21722	-6.89266	5.47581e-12	1.3588e-10
orf19.5005	OSM2	2669.45	-1.49683	0.223909	-6.68499	2.30935e-11	5.28193e-10
orf19.3434	TRY5	1294.6	-1.49119	0.441455	-3.37791	0.00073039	0.00291385
orf19.5863	orf19.5863	41.7249	-1.47929	0.414798	-3.56629	0.000362076	0.00157981
orf19.1225	PEX22	819.477	-1.47726	0.158403	-9.32595	1.09994e-20	1.41387e-18
orf19.6788	orf19.6788	343.632	-1.46038	0.247126	-5.90944	3.43282e-09	5.10712e-08
orf19.716	orf19.716	2949.62	-1.44821	0.236904	-6.11304	9.77512e-10	1.59859e-08
orf19.1159	orf19.1159	930.851	-1.44484	0.13343	-10.8285	2.52314e-27	1.2474e-24
orf19.4066	orf19.4066	1660.59	-1.44476	0.145269	-9.94545	2.63981e-23	5.3019e-21
orf19.7093	HGT13	2950.79	-1.43612	0.305189	-4.70569	2.53013e-06	1.90412e-05
orf19.4246	orf19.4246	17663	-1.40575	0.124455	-11.2953	1.38479e-29	1.1125e-26
orf19.4063	GPT1	713.475	-1.40055	0.516518	-2.71152	0.00669749	0.0196063
orf19.4149	orf19.4149	133.095	-1.39883	0.589105	-2.3745	0.0175727	0.0441688
orf19.1275	GAT1	238.327	-1.39494	0.245737	-5.67657	1.37426e-08	1.75245e-07
orf19.1504	orf19.1504	1189.11	-1.37273	0.151334	-9.07088	1.18061e-19	1.28607e-17
orf19.1704	FOX3	2258.25	-1.3629	0.216975	-6.28139	3.35564e-10	5.95764e-09
orf19.1709	orf19.1709	2095.06	-1.3606	0.235535	-5.77663	7.62129e-09	1.03775e-07
orf19.5753	HGT10	9626.56	-1.36003	0.259284	-5.24532	1.56012e-07	1.5667e-06
orf19.535	RBR1	177.591	-1.35924	0.369614	-3.67746	0.000235572	0.00108844
orf19.5949	FAS2	21145.1	-1.35273	0.195203	-6.92987	4.21227e-12	1.07858e-10
orf19.781	DUR3	57.9402	-1.33834	0.331192	-4.04097	5.32305e-05	0.000288459
orf19.4114	FAA2-1	1784.86	-1.33528	0.219989	-6.06973	1.28126e-09	2.05353e-08
orf19.3607	orf19.3607	166.671	-1.33411	0.222169	-6.00491	1.91442e-09	2.95769e-08
orf19.5169	orf19.5169	592.378	-1.32974	0.245909	-5.40745	6.39281e-08	7.01136e-07
orf19.856	IFK2	567.373	-1.31868	0.219564	-6.00591	1.90258e-09	2.94647e-08
orf19.4903	orf19.4903	367.026	-1.31434	0.166603	-7.88905	3.04499e-15	1.52892e-13
orf19.6229	CAT1	13048.7	-1.31139	0.238007	-5.50989	3.59048e-08	4.16535e-07
orf19.4128	orf19.4128	406.881	-1.30656	0.153144	-8.53156	1.44389e-17	1.09175e-15
orf19.5806	ALD5	79160.3	-1.28339	0.191418	-6.70468	2.01852e-11	4.64984e-10
orf19.7520	POT1	5185.55	-1.26284	0.216086	-5.84415	5.0917e-09	7.27208e-08
orf19.3653	FAT1	4082.96	-1.26164	0.178877	-7.05312	1.74946e-12	5.01954e-11
orf19.1652	POX1-3	9775.38	-1.2614	0.217231	-5.80671	6.37114e-09	8.78697e-08
orf19.5295	orf19.5295	329.437	-1.25371	0.178227	-7.03434	2.00211e-12	5.57038e-11
orf19.7385	orf19.7385	61.2717	-1.2484	0.278174	-4.48784	7.19477e-06	4.82177e-05
orf19.258	orf19.258	153.603	-1.24727	0.197596	-6.31221	2.75077e-10	5.0225e-09
orf19.6017	orf19.6017	804.262	-1.24424	0.124546	-9.99026	1.68148e-23	3.6023e-21
orf19.1224	FRP3	13715.5	-1.23532	0.208786	-5.91667	3.28521e-09	4.91024e-08
orf19.6005	HGT5	905.101	-1.23395	0.167357	-7.37315	1.66648e-13	5.66692e-12
orf19.6793	orf19.6793	872.968	-1.21121	0.186734	-6.48628	8.79803e-11	1.80655e-09
orf19.5752	orf19.5752	751.295	-1.21076	0.116081	-10.4303	1.80262e-25	5.79273e-23
orf19.3007.2	orf19.3007.2	991.679	-1.20986	0.19355	-6.25086	4.082e-10	7.12908e-09
orf19.3318	orf19.3318	404.433	-1.20673	0.120027	-10.0538	8.83581e-24	2.18414e-21
orf19.3885	orf19.3885	80.2277	-1.20196	0.259374	-4.6341	3.58493e-06	2.5888e-05
orf19.489	DAP1	912.713	-1.20086	0.0952097	-12.6128	1.79426e-36	5.76584e-33
orf19.6169	ATO1	10713.5	-1.1934	0.254709	-4.68535	2.79487e-06	2.07901e-05
orf19.1462	SMP2	1848.93	-1.18701	0.110278	-10.7637	5.10733e-27	1.93087e-24
orf19.6008	orf19.6008	195.198	-1.18313	0.200518	-5.90037	3.62697e-09	5.32204e-08
orf19.3418	orf19.3418	132.179	-1.18203	0.311875	-3.79007	0.000150604	0.000731066
orf19.7466	ACC1	19157.7	-1.1786	0.157941	-7.4623	8.50263e-14	3.05287e-12
orf19.5270	orf19.5270	317.648	-1.17325	0.217338	-5.39827	6.72858e-08	7.32959e-07
orf19.6023	orf19.6023	812.615	-1.17283	0.215611	-5.43954	5.34179e-08	5.97073e-07
orf19.1440.2	orf19.1440.2	245.683	-1.16653	0.138659	-8.41293	3.99902e-17	2.82436e-15
orf19.1089	PEX11	988.515	-1.16225	0.158772	-7.32023	2.47542e-13	8.15874e-12
orf19.4652	orf19.4652	92.5884	-1.16056	0.369912	-3.13739	0.00170462	0.00607969
orf19.675.1	orf19.675.1	194.752	-1.15525	0.279426	-4.13439	3.55905e-05	0.000200649
orf19.5023	DAL7	55.9547	-1.15118	0.314382	-3.66173	0.000250521	0.00114761
orf19.4370	orf19.4370	1044.28	-1.14217	0.148889	-7.67133	1.70223e-14	7.34244e-13
orf19.398	orf19.398	154.667	-1.14109	0.231542	-4.92823	8.29772e-07	7.02627e-06
orf19.7029	orf19.7029	243.712	-1.13843	0.270319	-4.21143	2.53756e-05	0.000148128
orf19.5307	JEN2	3665.08	-1.13627	0.259418	-4.38009	1.18631e-05	7.61679e-05
orf19.2496	ATO2	3743.81	-1.13616	0.217138	-5.23244	1.67283e-07	1.66946e-06
orf19.1005	orf19.1005	14.434	-1.13266	0.425396	-2.66261	0.00775372	0.0221875
orf19.1985	orf19.1985	552.605	-1.13183	0.244531	-4.62859	3.68157e-06	2.64374e-05
orf19.2452	orf19.2452	1140.73	-1.12751	0.155646	-7.24405	4.35494e-13	1.37878e-11
orf19.3740	PGA23	1501.1	-1.12624	0.15408	-7.30944	2.6826e-13	8.79647e-12
orf19.6257	GLT1	6789.54	-1.12453	0.16225	-6.93088	4.18224e-12	1.07517e-10
orf19.2952	EXG2	2025.31	-1.11863	0.124759	-8.96635	3.06506e-19	3.22937e-17
orf19.442	orf19.442	29.9787	-1.11464	0.404167	-2.75787	0.00581788	0.0173269
orf19.799	STE4	19.679	-1.11446	0.460379	-2.42074	0.0154889	0.0396443
orf19.751	orf19.751	28.3301	-1.11403	0.388837	-2.86503	0.00416968	0.013047
orf19.6498	orf19.6498	667.011	-1.10435	0.125383	-8.80786	1.2756e-18	1.18816e-16
orf19.5975	TRY4	1944.91	-1.10318	0.173625	-6.35381	2.10043e-10	3.98214e-09
orf19.3051	orf19.3051	1230.5	-1.10236	0.15207	-7.24899	4.19901e-13	1.34264e-11
orf19.164	orf19.164	227.954	-1.09996	0.194128	-5.66614	1.46048e-08	1.84774e-07
orf19.979	FAS1	21480.9	-1.08525	0.196382	-5.52621	3.27216e-08	3.85594e-07
orf19.1862	orf19.1862	7940.84	-1.08508	0.199685	-5.43397	5.51154e-08	6.13911e-07
orf19.3353	orf19.3353	1789.53	-1.08154	0.183673	-5.88841	3.89938e-09	5.68284e-08
orf19.4099	ECM17	4435.77	-1.08036	0.122753	-8.80111	1.3547e-18	1.24381e-16
orf19.4356	HGT3	522.972	-1.07742	0.166105	-6.48638	8.79222e-11	1.80655e-09
orf19.7274	orf19.7274	28.4848	-1.07711	0.405648	-2.65528	0.00792417	0.0225776
orf19.6007	orf19.6007	1327.48	-1.0742	0.137529	-7.81073	5.68588e-15	2.7271e-13
orf19.5293	orf19.5293	2765.35	-1.07351	0.209263	-5.12998	2.89771e-07	2.7509e-06
orf19.7324	THI13	349.144	-1.07299	0.111072	-9.66034	4.44383e-22	7.14013e-20
orf19.3516	orf19.3516	431.282	-1.07022	0.165371	-6.47161	9.6962e-11	1.96585e-09
orf19.1150	orf19.1150	1454.85	-1.06889	0.126261	-8.46567	2.54675e-17	1.83909e-15
orf19.246	orf19.246	791.732	-1.0688	0.178186	-5.99819	1.99523e-09	3.06779e-08
orf19.4682	HGT17	1262.76	-1.06809	0.253985	-4.20531	2.60726e-05	0.000151646
orf19.89	PEX7	676.124	-1.06571	0.140147	-7.60423	2.86601e-14	1.16581e-12
orf19.6038	UGA32	1108.29	-1.06262	0.166998	-6.36305	1.97791e-10	3.78334e-09
orf19.5312	MET4	441.385	-1.06028	0.14697	-7.21424	5.42341e-13	1.66776e-11
orf19.3983	orf19.3983	1037.77	-1.05711	0.0978955	-10.7984	3.50278e-27	1.50082e-24
orf19.1996	CHA1	7628.06	-1.05457	0.396253	-2.66136	0.00778267	0.0222605
orf19.1288	FOX2	7680.42	-1.05333	0.229015	-4.59938	4.23757e-06	3.00274e-05
orf19.778	PIL1	20813.3	-1.05299	0.101814	-10.3422	4.53916e-25	1.32605e-22
orf19.6272	orf19.6272	274.81	-1.05156	0.161712	-6.50266	7.89097e-11	1.64127e-09
orf19.1943	orf19.1943	129.477	-1.04875	0.21519	-4.8736	1.09583e-06	8.96045e-06
orf19.2668	RHD2	471.044	-1.04874	0.136596	-7.67768	1.62001e-14	7.035e-13
orf19.715	orf19.715	1875.45	-1.04686	0.14351	-7.29472	2.99271e-13	9.7142e-12
orf19.6214	ATC1	1771.43	-1.04462	0.148083	-7.05428	1.73503e-12	5.00046e-11
orf19.6998	GTT1	34.7855	-1.04052	0.439931	-2.36518	0.0180213	0.045152
orf19.321	orf19.321	580.727	-1.03202	0.133938	-7.70519	1.30646e-14	5.831e-13
orf19.6840	orf19.6840	403.687	-1.02295	0.216009	-4.73567	2.18334e-06	1.66617e-05
orf19.1317	OSH3	1341.94	-1.022	0.123819	-8.254	1.53175e-16	9.20049e-15
orf19.6850	orf19.6850	377.615	-1.01561	0.140442	-7.23152	4.77624e-13	1.50475e-11
orf19.3973	orf19.3973	485.556	-1.01491	0.187231	-5.42064	5.93864e-08	6.58062e-07
orf19.2253	orf19.2253	567.273	-1.01457	0.166441	-6.09568	1.08972e-09	1.76859e-08
orf19.3226	orf19.3226	657.458	-1.01456	0.157302	-6.44976	1.12027e-10	2.22909e-09
orf19.4368	orf19.4368	588.639	-1.01404	0.191284	-5.30124	1.15019e-07	1.18847e-06
orf19.1120	FAV2	787.713	-1.01299	0.199786	-5.07035	3.97087e-07	3.66678e-06
orf19.7196	orf19.7196	5328.27	-1.01296	0.17305	-5.85359	4.81088e-09	6.90168e-08
orf19.5861.1	orf19.5861.1	160.414	-1.01078	0.202196	-4.99901	5.7626e-07	5.15107e-06
orf19.6348	orf19.6348	508.018	-1.0103	0.105562	-9.57073	1.0615e-21	1.62435e-19
orf19.2168	orf19.2168	254.072	-1.00963	0.180136	-5.60484	2.08446e-08	2.55665e-07
orf19.4697	MDN1	2684.57	-1.0075	0.155782	-6.4674	9.97026e-11	2.00874e-09
orf19.1641	orf19.1641	35.6975	-1.0062	0.311052	-3.23482	0.0012172	0.00450889

## Sheet: 12vsDMSO_48h
12mer vs DMSO 48h
Upregulated
LOCUS_ID	GENE_NAME	baseMean	log2FoldChange	lfcSE	stat	pvalue	padj
orf19.508	QDR1	29.8461	3.55598	0.473889	7.50383	6.19807e-14	2.27629e-12
orf19.7480	orf19.7480	4.50974	3.28509	1.3419	2.44809	0.0143614	0.0352293
tT(AGU)3	tT%28AGU%293	2.60059	3.20567	1.25473	2.55487	0.0106228	0.0273091
tI(AAU)1	tI%28AAU%291	5.58168	3.18996	0.97436	3.27391	0.00106072	0.00370301
tD(GUC)3	tD%28GUC%293	4.59121	3.18354	1.18331	2.69036	0.00713745	0.0192499
orf19.2649	PCL1	75.5167	3.15322	0.291781	10.8068	3.1955e-27	9.33521e-25
orf19.4528.1	orf19.4528.1	6.43389	3.07067	0.982951	3.12393	0.00178452	0.00580715
orf19.7017	YOX1	161.614	3.02391	0.339179	8.91539	4.86094e-19	5.20688e-17
tT(CGU)1	tT%28CGU%291	4.29607	2.95797	0.910902	3.2473	0.00116504	0.00401485
tE(UUC)2	tE%28UUC%292	6.96777	2.81004	0.825387	3.40451	0.000662821	0.00246811
orf19.5242	CDC6	45.3492	2.73012	0.395166	6.9088	4.88767e-12	1.2223e-10
orf19.5926	ARG11	49.683	2.72943	0.379804	7.18643	6.65051e-13	1.96972e-11
tL(UAA)3	tL%28UAA%293	13.9801	2.6542	0.562679	4.71708	2.3925e-06	1.68419e-05
tA(AGC)7	tA%28AGC%297	5.34041	2.61137	0.850228	3.07138	0.00213074	0.0067368
CaalfMp01	COX2	7.68169	2.6091	0.845007	3.08766	0.00201739	0.00644102
orf19.5992	WOR2	730.472	2.58234	0.248885	10.3756	3.20116e-25	7.3478e-23
orf19.4741	orf19.4741	5.36979	2.54102	1.06925	2.37646	0.0174795	0.0415461
tK(UUU)3	tK%28UUU%293	4.78772	2.53454	0.934852	2.71117	0.00670457	0.0181892
tL(UAA)2	tL%28UAA%292	6.59367	2.43852	0.775328	3.14515	0.00166002	0.00547126
orf19.7634	MCD1	109.522	2.43283	0.317319	7.66682	1.76312e-14	7.35815e-13
orf19.3888.2	orf19.3888.2	7.1921	2.39081	0.706937	3.38194	0.000719769	0.00264629
tE(CUC)1	tE%28CUC%291	7.8906	2.38341	0.739923	3.22116	0.00127672	0.00433923
tA(AGC)3	tA%28AGC%293	7.86933	2.35662	0.84059	2.80353	0.00505466	0.0142336
orf19.4698	PTC8	818.064	2.32228	0.253834	9.14882	5.75571e-20	6.60571e-18
orf19.4169	orf19.4169	23.634	2.30884	0.488955	4.72199	2.3355e-06	1.65202e-05
tK(CUU)1	tK%28CUU%291	18.1856	2.25046	0.535341	4.20379	2.62484e-05	0.000142482
tS(UGA)1	tS%28UGA%291	4.83134	2.23217	0.907803	2.45887	0.0139375	0.03436
CaalfMp05	ATP9	4.87486	2.20775	0.891183	2.47733	0.0132371	0.032911
CaalfMp11	COB	7.37488	2.17946	0.615232	3.54251	0.000396341	0.00156275
orf19.6288	orf19.6288	12.7116	2.17465	0.555222	3.91671	8.9765e-05	0.0004264
orf19.3669	SHA3	8587.08	2.16649	0.271546	7.97835	1.48297e-15	7.74881e-14
tL(UAA)1	tL%28UAA%291	9.28375	2.14255	0.646309	3.31505	0.000916271	0.00328071
tR(ACG)1	tR%28ACG%291	19.8041	2.13746	0.395839	5.39981	6.67109e-08	6.68878e-07
tG(UCC)1	tG%28UCC%291	12.848	2.12782	0.471712	4.51085	6.45685e-06	4.09252e-05
SNRNAU4	SNRNAU4	84.0305	2.1276	0.282554	7.52987	5.0792e-14	1.92024e-12
orf19.4856	LIP3	5.30057	2.11219	0.885876	2.38429	0.0171121	0.0407936
orf19.1445	ESC4	66.9963	2.10843	0.299411	7.04191	1.89616e-12	5.09901e-11
tH(GUG)1	tH%28GUG%291	44.6915	2.09146	0.406277	5.14788	2.63452e-07	2.30368e-06
orf19.6661	orf19.6661	61.4325	2.09061	0.538847	3.87979	0.000104548	0.0004862
orf19.3906	MRV6	60.0167	2.08359	0.45851	4.54427	5.5127e-06	3.56082e-05
orf19.3761	CDC54	470.174	2.07605	0.158652	13.0856	3.98189e-39	5.11832e-36
orf19.5503	orf19.5503	60.0375	2.06473	0.323605	6.3804	1.76628e-10	3.11011e-09
orf19.2922	orf19.2922	66.664	2.05611	0.296975	6.92352	4.4057e-12	1.11919e-10
orf19.2478	orf19.2478	62.2944	2.05013	0.273987	7.48258	7.28782e-14	2.61669e-12
tG(CCC)1	tG%28CCC%291	130.502	2.03285	0.309558	6.56695	5.1355e-11	9.82318e-10
orf19.3337	orf19.3337	4078.47	2.00462	0.264721	7.57259	3.65848e-14	1.41645e-12
orf19.2251	AAH1	247.686	1.99992	0.282207	7.08673	1.37322e-12	3.82065e-11
orf19.3735	orf19.3735	58.3538	1.99109	0.374734	5.31335	1.07629e-07	1.02327e-06
tA(AGC)2	tA%28AGC%292	16.3165	1.98367	0.473878	4.18603	2.83873e-05	0.000153058
SNRNAU5	SNRNAU5	57.2662	1.98222	0.468759	4.22864	2.35103e-05	0.000129036
tT(AGU)6	tT%28AGU%296	13.9496	1.98014	0.564862	3.50553	0.000455702	0.00176013
orf19.6859	orf19.6859	11.6607	1.9611	0.552683	3.54832	0.000387692	0.00153619
tL(CAA)1	tL%28CAA%291	100.829	1.96068	0.332767	5.89205	3.81434e-09	4.98268e-08
tV(AAC)3	tV%28AAC%293	32.3273	1.94251	0.344179	5.64391	1.66234e-08	1.85806e-07
tR(CCG)1	tR%28CCG%291	1127.53	1.93912	0.283426	6.84169	7.82624e-12	1.87684e-10
orf19.6983	orf19.6983	1220.38	1.93741	0.190908	10.1484	3.3685e-24	6.56042e-22
tG(GCC)6	tG%28GCC%296	91.4671	1.93021	0.328568	5.87461	4.23833e-09	5.46983e-08
tA(AGC)4	tA%28AGC%294	66.7192	1.92725	0.251424	7.66534	1.78352e-14	7.39528e-13
orf19.6302	PGA39	7.8306	1.90649	0.71184	2.67826	0.00740068	0.0198847
orf19.6267	orf19.6267	13.1799	1.89831	0.497238	3.81771	0.000134694	0.000607069
tN(GUU)2	tN%28GUU%292	45.9405	1.89438	0.411481	4.6038	4.14843e-06	2.7629e-05
orf19.3675	GAL7	1376.19	1.89245	0.220007	8.60178	7.84864e-18	6.3054e-16
orf19.2274	orf19.2274	69.8284	1.89004	0.444953	4.24773	2.15952e-05	0.000119545
tR(ACG)2	tR%28ACG%292	28.4298	1.88711	0.365963	5.15655	2.51538e-07	2.21457e-06
tI(AAU)5	tI%28AAU%295	20.7203	1.86389	0.4392	4.24384	2.19731e-05	0.000121324
tS(UGA)2	tS%28UGA%292	13.3132	1.85811	0.641066	2.89847	0.0037499	0.0109905
tT(UGU)2	tT%28UGU%292	38.7536	1.85052	0.35064	5.27755	1.3092e-07	1.22478e-06
orf19.6556	orf19.6556	2504.91	1.84897	0.17247	10.7205	8.15553e-27	2.27894e-24
tP(UGG)4	tP%28UGG%294	57.6215	1.8489	0.357274	5.17502	2.27887e-07	2.02018e-06
orf19.3404	orf19.3404	25.1966	1.84679	0.453754	4.07003	4.7008e-05	0.000240733
tP(AGG)1	tP%28AGG%291	102.205	1.84579	0.318026	5.80391	6.47851e-09	8.13231e-08
tW(CCA)2	tW%28CCA%292	239.027	1.84247	0.28043	6.57018	5.02553e-11	9.64151e-10
orf19.3448	orf19.3448	228.982	1.84081	0.457267	4.02568	5.68113e-05	0.000284145
tQ(UUG)3	tQ%28UUG%293	7.43055	1.83986	0.672602	2.73544	0.00622977	0.0170668
orf19.1968.1	orf19.1968.1	81.6939	1.83197	0.215855	8.48704	2.11968e-17	1.56589e-15
tP(UGG)2	tP%28UGG%292	484.693	1.83192	0.300627	6.09367	1.10353e-09	1.63797e-08
orf19.4377	KRE1	1050.84	1.83057	0.208982	8.75945	1.96211e-18	1.85448e-16
tY(GUA)3	tY%28GUA%293	62.6632	1.82912	0.385669	4.74273	2.10859e-06	1.50577e-05
tY(GUA)1	tY%28GUA%291	95.117	1.82894	0.315513	5.7967	6.7634e-09	8.45688e-08
orf19.1960	CLN3	1528.95	1.82866	0.124836	14.6485	1.37801e-48	8.85648e-45
tD(GUC)5	tD%28GUC%295	7.66811	1.82855	0.614021	2.978	0.00290137	0.00879581
tG(GCC)5	tG%28GCC%295	14.5046	1.82692	0.53846	3.39285	0.000691689	0.00256126
orf19.5121	OPT5	27.2856	1.8254	0.46384	3.9354	8.3058e-05	0.000397479
tG(GCC)3	tG%28GCC%293	62.8948	1.82021	0.323405	5.62827	1.82022e-08	2.02397e-07
tS(AGA)2	tS%28AGA%292	6.83002	1.81395	0.679736	2.6686	0.00761673	0.0204055
tT(AGU)1	tT%28AGU%291	16.824	1.80468	0.52776	3.4195	0.000627353	0.00234828
orf19.6687	orf19.6687	103.28	1.8008	0.574291	3.13568	0.00171454	0.00561926
orf19.7150	NRG1	2150.67	1.79798	0.161893	11.1059	1.17366e-28	5.02872e-26
tQ(UUG)1	tQ%28UUG%291	26.3519	1.79653	0.398465	4.50863	6.52465e-06	4.13142e-05
tS(AGA)4	tS%28AGA%294	43.5317	1.78465	0.448375	3.98026	6.88411e-05	0.000335947
tS(UGA)3	tS%28UGA%293	11.101	1.78268	0.543042	3.28277	0.00102793	0.00361207
orf19.3419	MAE1	825.205	1.78103	0.301284	5.91146	3.39084e-09	4.50267e-08
snR52	SNR52	763.364	1.77824	0.275709	6.44973	1.12052e-10	2.06348e-09
orf19.576	CTF8	42.1076	1.77529	0.342682	5.18058	2.21203e-07	1.96635e-06
orf19.355	orf19.355	31.3885	1.76668	0.418163	4.22485	2.39096e-05	0.000131047
orf19.7453	orf19.7453	58.997	1.76375	0.288727	6.10872	1.00432e-09	1.49763e-08
tA(AGC)1	tA%28AGC%291	14.3117	1.75436	0.482737	3.6342	0.000278846	0.00115029
tE(UUC)6	tE%28UUC%296	24.184	1.74999	0.524757	3.33486	0.000853422	0.00308143
orf19.3904	MRV4	412.736	1.74553	0.234764	7.43527	1.04357e-13	3.58664e-12
orf19.7440	HST6	33.2243	1.73989	0.414457	4.19799	2.69295e-05	0.000145932
orf19.3694	orf19.3694	192.726	1.73373	0.221978	7.81034	5.70343e-15	2.59971e-13
orf19.6662	orf19.6662	132.603	1.72358	0.251265	6.85963	6.90412e-12	1.67444e-10
orf19.4000	GRF10	3888.68	1.72222	0.22584	7.62584	2.42449e-14	9.92495e-13
snR74	snR74	4.96114	1.7214	0.748241	2.3006	0.0214144	0.049101
orf19.4584	PHO114	166.797	1.71694	0.228064	7.52834	5.13897e-14	1.93147e-12
orf19.7561	DEF1	7231.6	1.71564	0.184544	9.29666	1.44932e-20	1.82642e-18
orf19.2023	HGT7	4721.75	1.71556	0.366691	4.67848	2.89006e-06	2.00371e-05
orf19.2899	orf19.2899	18.9239	1.71344	0.469742	3.64762	0.000264682	0.00109962
tW(CCA)1	tW%28CCA%291	39.4761	1.71312	0.391973	4.3705	1.23965e-05	7.34304e-05
orf19.6247	orf19.6247	203.099	1.7123	0.209317	8.18042	2.82849e-16	1.71497e-14
orf19.4792	orf19.4792	3061.56	1.71208	0.194052	8.82277	1.11665e-18	1.12136e-16
orf19.3207	CCN1	219.931	1.70971	0.252976	6.75838	1.39542e-11	3.09255e-10
tA(AGC)5	tA%28AGC%295	44.7067	1.70854	0.358287	4.76863	1.85486e-06	1.34551e-05
tY(GUA)4	tY%28GUA%294	6.22417	1.70712	0.689086	2.47737	0.0132354	0.032911
tF(GAA)5	tF%28GAA%295	22.6211	1.7044	0.489878	3.47923	0.000502866	0.00192376
tT(UGU)1	tT%28UGU%291	11.0706	1.70071	0.54856	3.10032	0.00193313	0.00620902
snR189a	snR189a	20.1167	1.69951	0.452804	3.7533	0.000174521	0.000763024
orf19.4526	HSP30	1004.24	1.69876	0.528663	3.21332	0.00131211	0.00444074
orf19.3682	CWH8	869.074	1.69741	0.207292	8.18849	2.64523e-16	1.61913e-14
tF(GAA)3	tF%28GAA%293	28.991	1.69208	0.407921	4.14806	3.35298e-05	0.000178031
orf19.5140	orf19.5140	158.332	1.69169	0.172212	9.82333	8.93446e-23	1.47235e-20
tA(UGC)1	tA%28UGC%291	39.7854	1.69105	0.340355	4.96847	6.74826e-07	5.42816e-06
tE(UUC)1	tE%28UUC%291	42.9773	1.69061	0.355773	4.75193	2.0148e-06	1.44521e-05
tK(CUU)2	tK%28CUU%292	21.2255	1.68825	0.391078	4.31692	1.58225e-05	9.08766e-05
tY(GUA)2	tY%28GUA%292	299.388	1.68441	0.293522	5.73861	9.5455e-09	1.1382e-07
orf19.6248	orf19.6248	32.8915	1.68155	0.472937	3.55556	0.000377177	0.00150007
orf19.699	orf19.699	256.82	1.68142	0.291842	5.76142	8.34098e-09	1.00593e-07
orf19.938	orf19.938	184.228	1.6804	0.211279	7.95343	1.81415e-15	9.40288e-14
orf19.6968	orf19.6968	2053.39	1.67719	0.149864	11.1914	4.49068e-29	2.22012e-26
orf19.7111.1	SOD3	268.089	1.66809	0.640125	2.60588	0.00916387	0.0239184
snR3a	snR3a	93.9153	1.66652	0.262613	6.34591	2.21112e-10	3.7997e-09
orf19.2796	orf19.2796	161.103	1.66267	0.231224	7.19072	6.44501e-13	1.92661e-11
orf19.2724	orf19.2724	8651.36	1.65111	0.228135	7.23744	4.57243e-13	1.39938e-11
tS(CAG)1	tS%28CAG%291	82.2172	1.65044	0.368416	4.47984	7.47003e-06	4.66935e-05
orf19.915	orf19.915	381.268	1.64726	0.282932	5.82212	5.81073e-09	7.36599e-08
snR39b	snR39b	8.37568	1.6429	0.558021	2.94415	0.00323846	0.00968947
tL(AAG)1	tL%28AAG%291	333.104	1.64262	0.423848	3.87551	0.000106402	0.000493752
orf19.7452	orf19.7452	87.7025	1.63534	0.277844	5.88582	3.96088e-09	5.13237e-08
orf19.2879	IFF5	48.1894	1.63223	0.241533	6.75776	1.40138e-11	3.09509e-10
tL(CAA)3	tL%28CAA%293	94.2103	1.61963	0.285128	5.68034	1.34426e-08	1.54278e-07
orf19.5487	CDC46	633.264	1.61948	0.196709	8.23286	1.82791e-16	1.1748e-14
orf19.1287	orf19.1287	936.889	1.61645	0.166907	9.68471	3.5019e-22	5.23412e-20
tC(GCA)2	tC%28GCA%292	66.8732	1.61582	0.3259	4.95802	7.12166e-07	5.68582e-06
tM(CAU)3	tM%28CAU%293	12.7437	1.61507	0.44601	3.62115	0.000293295	0.00120141
orf19.5266	orf19.5266	19.6699	1.61483	0.437654	3.68975	0.000224475	0.000951024
tK(UUU)1	tK%28UUU%291	16.5915	1.61315	0.509409	3.16671	0.00154173	0.00513404
tN(GUU)1	tN%28GUU%291	41.4473	1.61312	0.378533	4.2615	2.03061e-05	0.000113386
orf19.5686	orf19.5686	1056.58	1.61211	0.133903	12.0394	2.20613e-33	1.77235e-30
tG(GCC)4	tG%28GCC%294	38.0924	1.59545	0.384342	4.15112	3.3085e-05	0.00017617
orf19.430	YPT53	613.66	1.58946	0.144298	11.0151	3.23e-28	1.22113e-25
tP(UGG)1	tP%28UGG%291	70.8657	1.5862	0.40214	3.94439	8.0003e-05	0.000384901
tH(GUG)3	tH%28GUG%293	153.105	1.5795	0.304868	5.18093	2.20785e-07	1.96635e-06
tG(GCC)2	tG%28GCC%292	16.6613	1.57266	0.544077	2.89051	0.00384621	0.0112362
tA(UGC)2	tA%28UGC%292	16.1512	1.57059	0.529307	2.96727	0.0030046	0.00906173
tS(AGA)1	tS%28AGA%291	27.0863	1.5647	0.472744	3.30982	0.000933573	0.00332783
tN(GUU)4	tN%28GUU%294	18.7148	1.56329	0.54572	2.86463	0.00417492	0.0120486
RPR1	RPR1	2550.9	1.56324	0.232613	6.72032	1.81324e-11	3.93706e-10
orf19.5843	SRR1	620.489	1.55847	0.32541	4.78923	1.67424e-06	1.23013e-05
orf19.1509	ROD1	612.339	1.55693	0.176669	8.8127	1.22163e-18	1.20791e-16
orf19.691	GPD2	31834.1	1.5515	0.135481	11.4518	2.30348e-30	1.34586e-27
orf19.1830	orf19.1830	623.854	1.54981	0.179019	8.65723	4.83351e-18	4.25548e-16
orf19.6142	orf19.6142	49.9564	1.54714	0.427602	3.61819	0.000296667	0.0012129
tP(UGG)3	tP%28UGG%293	87.9806	1.54712	0.352627	4.3874	1.14713e-05	6.83913e-05
tV(AAC)4	tV%28AAC%294	194.103	1.54556	0.267458	5.77871	7.52775e-09	9.28615e-08
orf19.467	WOR3	1273.38	1.53717	0.213797	7.18986	6.48578e-13	1.92982e-11
orf19.3626	orf19.3626	128.671	1.53638	0.213455	7.19766	6.12568e-13	1.84835e-11
orf19.1168	ZCF3	1429.41	1.5351	0.177498	8.64856	5.21528e-18	4.46915e-16
orf19.4384.1	orf19.4384.1	36.3894	1.53086	0.247666	6.18115	6.36356e-10	9.87889e-09
orf19.4151	SPO1	32.1467	1.52981	0.362251	4.22307	2.40993e-05	0.00013193
orf19.889	THI20	607.346	1.52781	0.481847	3.17073	0.00152058	0.00506886
tL(AAG)2	tL%28AAG%292	31.1916	1.52774	0.395287	3.86488	0.000111143	0.000512055
tK(UUU)2	tK%28UUU%292	87.7301	1.52556	0.315615	4.83362	1.34075e-06	1.00666e-05
tF(GAA)4	tF%28GAA%294	7.57815	1.52521	0.574839	2.65328	0.00797146	0.021188
orf19.4804	LIP2	20.3455	1.52298	0.474441	3.21004	0.00132716	0.00448457
orf19.5265	KIP4	1213.31	1.52202	0.175924	8.65158	5.07924e-18	4.41139e-16
tE(UUC)5	tE%28UUC%295	14.8693	1.52184	0.502694	3.02738	0.00246684	0.00764067
snR75	snR75	42.704	1.51828	0.357462	4.24738	2.16281e-05	0.000119625
orf19.1834	orf19.1834	119.303	1.50634	0.19765	7.62125	2.51236e-14	1.02196e-12
snR40	snR40	211.282	1.50109	0.342685	4.38039	1.18466e-05	7.03677e-05
orf19.5628	orf19.5628	293.315	1.50089	0.189568	7.91743	2.42472e-15	1.21747e-13
tI(AAU)3	tI%28AAU%293	20.6447	1.5001	0.439917	3.40995	0.000649739	0.00242501
tL(CAA)6	tL%28CAA%296	171.547	1.49803	0.335847	4.46044	8.17901e-06	5.06909e-05
orf19.5431	orf19.5431	917.458	1.49275	0.17596	8.48348	2.18562e-17	1.59624e-15
orf19.5172	LIP9	10.5796	1.49001	0.62812	2.37217	0.0176837	0.0419695
CaalfMp11.1	CaalfMp11.1	5.9986	1.47946	0.593937	2.49093	0.012741	0.0318623
orf19.610	EFG1	3534.16	1.47815	0.103133	14.3324	1.37223e-46	4.40967e-43
orf19.4056	BRG1	5673.43	1.469	0.158943	9.24231	2.41242e-20	2.9254e-18
orf19.7398.1	TSA1B	13.9611	1.46494	0.621057	2.35878	0.0183349	0.043323
orf19.4941	TYE7	6188.77	1.46372	0.196643	7.44353	9.80269e-14	3.42402e-12
tG(UCC)2	tG%28UCC%292	21.5139	1.4611	0.502016	2.91047	0.00360886	0.0106591
orf19.7013	orf19.7013	80.0593	1.46041	0.353388	4.13259	3.58705e-05	0.000189278
orf19.1106	orf19.1106	53.9316	1.45785	0.489928	2.97565	0.00292372	0.00884269
orf19.1835	PEA2	578.797	1.45258	0.147496	9.84824	6.97543e-23	1.17977e-20
tI(UAU)1	tI%28UAU%291	17.0983	1.44706	0.413309	3.50116	0.000463231	0.00178488
orf19.6022	NRM1	124.067	1.44631	0.342844	4.21855	2.45874e-05	0.000134031
orf19.6277	orf19.6277	47.6358	1.44121	0.339741	4.24209	2.21447e-05	0.000122167
orf19.6398	orf19.6398	87.1274	1.43028	0.459764	3.11091	0.00186511	0.00603881
tL(CAA)5	tL%28CAA%295	12.7709	1.42961	0.544912	2.62356	0.00870156	0.0229013
orf19.4936	orf19.4936	17.9403	1.42755	0.458536	3.11327	0.00185027	0.00600288
orf19.7082	orf19.7082	148.821	1.42599	0.321978	4.42886	9.47339e-06	5.7931e-05
orf19.2169	orf19.2169	53.613	1.42501	0.433907	3.28413	0.00102298	0.00359992
orf19.3440	FRP5	79.3841	1.42138	0.380026	3.74021	0.000183868	0.000799539
tN(GUU)3	tN%28GUU%293	9.42196	1.41955	0.550577	2.5783	0.00992879	0.0257204
tL(UAA)5	tL%28UAA%295	19.6668	1.41264	0.389755	3.62443	0.000289604	0.0011878
tQ(CUG)1	tQ%28CUG%291	8.99971	1.41201	0.559281	2.52469	0.01158	0.029382
orf19.2529.1	orf19.2529.1	1132.72	1.40656	0.373114	3.76979	0.000163385	0.000720546
orf19.4765	PGA6	516.936	1.40129	0.409423	3.4226	0.000620257	0.00232714
orf19.3380	HWP2	16.2363	1.39856	0.44211	3.16337	0.00155952	0.00518253
orf19.151	TPO5	145.334	1.39534	0.171755	8.12399	4.51092e-16	2.58855e-14
orf19.4936.1	orf19.4936.1	5716.55	1.39163	0.173467	8.02246	1.03649e-15	5.46029e-14
orf19.2310	orf19.2310	75.865	1.39161	0.234255	5.94058	2.84013e-09	3.84285e-08
orf19.2308	orf19.2308	3655.1	1.39107	0.193801	7.17781	7.0838e-13	2.07889e-11
orf19.6532	orf19.6532	28.9176	1.39082	0.398275	3.49212	0.0004792	0.0018431
orf19.4834	orf19.4834	17.3858	1.39063	0.439801	3.16196	0.00156711	0.00520506
RDN5	RDN5	1920.97	1.38923	0.307791	4.51355	6.37514e-06	4.04872e-05
orf19.4279	MNN1	681.652	1.38878	0.394364	3.52157	0.000429001	0.00167103
orf19.3643	orf19.3643	197.691	1.38791	0.375487	3.6963	0.000218765	0.000931746
orf19.2823	RFG1	1469.73	1.38667	0.164888	8.40976	4.10838e-17	2.93384e-15
orf19.2749	orf19.2749	453.157	1.38429	0.243147	5.69324	1.24651e-08	1.44871e-07
orf19.1651	orf19.1651	29.9023	1.38167	0.374978	3.68465	0.000229014	0.000965249
tS(CGA)1	tS%28CGA%291	13.8929	1.38023	0.434606	3.17581	0.0014942	0.00499647
orf19.4737	TPO3	357.951	1.37269	0.232053	5.91539	3.31087e-09	4.41472e-08
orf19.1395	orf19.1395	282.571	1.36523	0.228364	5.97829	2.25497e-09	3.13694e-08
orf19.1366	orf19.1366	13.2265	1.36434	0.554998	2.45827	0.0139608	0.0344041
orf19.2581	orf19.2581	30.1869	1.36042	0.352356	3.86091	0.000112966	0.000518223
orf19.3969	SFL2	1525.51	1.35818	0.15499	8.76303	1.90067e-18	1.82322e-16
orf19.1836	APN2	221.339	1.35773	0.184821	7.34619	2.03943e-13	6.58666e-12
orf19.4384	HXT5	49.2685	1.33901	0.21812	6.13889	8.30999e-10	1.25963e-08
orf19.1901	MCM3	1118.39	1.3304	0.147781	9.00253	2.20577e-19	2.44422e-17
orf19.6952	orf19.6952	824.578	1.32874	0.121932	10.8974	1.18642e-27	3.631e-25
orf19.4318	MIG1	1943.03	1.32422	0.149931	8.83219	1.02644e-18	1.08146e-16
orf19.215	orf19.215	3367.19	1.3175	0.181492	7.25928	3.89146e-13	1.22002e-11
tL(CAA)2	tL%28CAA%292	75.5635	1.31521	0.362772	3.62545	0.000288457	0.00118385
orf19.3698	orf19.3698	40.5591	1.30938	0.323081	4.05279	5.06107e-05	0.000256526
orf19.6688	orf19.6688	6166.92	1.3081	0.198731	6.58226	4.63354e-11	9.00471e-10
orf19.6777	orf19.6777	7.5182	1.30683	0.549268	2.37922	0.0173494	0.0412826
orf19.3839	SAP10	457.391	1.30161	0.119183	10.9211	9.13949e-28	2.93697e-25
orf19.1968	orf19.1968	78.3143	1.29762	0.201801	6.4302	1.27433e-10	2.30707e-09
SCR1	SCR1	3181.72	1.29661	0.243241	5.33056	9.79114e-08	9.36423e-07
orf19.5908	TEC1	11029.5	1.29648	0.247322	5.24209	1.58766e-07	1.45562e-06
orf19.3670	GAL1	1626.38	1.29384	0.26415	4.89812	9.67586e-07	7.50142e-06
orf19.95	orf19.95	24.7468	1.2917	0.466771	2.76731	0.00565217	0.0156714
orf19.6660	orf19.6660	1578.43	1.29068	0.24073	5.36154	8.25164e-08	8.05977e-07
orf19.701	CFL11	146.737	1.27892	0.416686	3.06928	0.00214577	0.00676685
orf19.460	CEK2	159.142	1.26847	0.191137	6.63645	3.21325e-11	6.4942e-10
orf19.6536	IQG1	581.549	1.26537	0.144839	8.73636	2.4074e-18	2.24237e-16
orf19.6803	HUT1	113.463	1.26027	0.240804	5.23359	1.66248e-07	1.52037e-06
orf19.5763	orf19.5763	215.302	1.25955	0.180484	6.9787	2.97918e-12	7.7519e-11
orf19.5735.3	orf19.5735.3	309.119	1.25895	0.203661	6.18159	6.34587e-10	9.87527e-09
SNRNAU6	SNR6	139.253	1.25588	0.285547	4.39817	1.09169e-05	6.55114e-05
orf19.4405	PPS1	65.4	1.25579	0.285361	4.4007	1.07901e-05	6.49038e-05
orf19.3302	orf19.3302	1338.29	1.25362	0.199308	6.28986	3.17758e-10	5.23648e-09
orf19.3432	orf19.3432	60.946	1.25166	0.379374	3.29928	0.000969333	0.00343814
orf19.2197	orf19.2197	23.6402	1.24985	0.357609	3.49503	0.000474015	0.00182425
SNRNAU2	SNRNAU2	147.613	1.2469	0.309584	4.02766	5.63351e-05	0.000281983
orf19.2611	MCM6	920.511	1.24479	0.191222	6.50965	7.53271e-11	1.41558e-09
orf19.1742	HEM3	2363.9	1.24288	0.113385	10.9616	5.84305e-28	2.08629e-25
orf19.3982	orf19.3982	87.6341	1.2428	0.274247	4.53166	5.85209e-06	3.76114e-05
orf19.6601.1	YKE2	1882.71	1.24156	0.157809	7.86745	3.61939e-15	1.7231e-13
orf19.3156	orf19.3156	296.918	1.2414	0.101218	12.2647	1.40171e-34	1.28697e-31
orf19.3210	orf19.3210	18.6365	1.23918	0.381521	3.248	0.00116219	0.00400934
orf19.5179	LIP5	19.0956	1.23554	0.425944	2.90072	0.00372312	0.0109563
orf19.6586	orf19.6586	1063.7	1.23353	0.14821	8.32283	8.58898e-17	5.81067e-15
orf19.5933	orf19.5933	60.0582	1.23285	0.47144	2.61508	0.0089207	0.0234014
orf19.4304	GAP1	3291.1	1.23038	0.210784	5.83717	5.30949e-09	6.77065e-08
orf19.3432.1	orf19.3432.1	29.4819	1.22542	0.395212	3.10066	0.00193089	0.00620492
orf19.2972	PDE2	1729.8	1.22443	0.18665	6.56005	5.37902e-11	1.02584e-09
orf19.1756	GPD1	1377.84	1.22085	0.192981	6.32628	2.51145e-10	4.22542e-09
orf19.3406	orf19.3406	203.14	1.21941	0.160465	7.59921	2.97948e-14	1.18939e-12
orf19.3109	orf19.3109	21.0488	1.2174	0.447584	2.71995	0.00652924	0.0177285
orf19.3753	SEF1	2126.8	1.21623	0.172574	7.0476	1.8203e-12	4.9475e-11
orf19.1486	orf19.1486	1084.77	1.21409	0.179344	6.76964	1.29106e-11	2.91146e-10
orf19.6420	PGA13	1678.62	1.2092	0.273551	4.42037	9.8533e-06	5.99689e-05
orf19.7358	SAM50	162.214	1.20271	0.250607	4.79919	1.59309e-06	1.17688e-05
orf19.7083	DCC1	137.694	1.19707	0.312583	3.8296	0.000128352	0.000580466
orf19.2654	RMS1	1098.19	1.1919	0.22726	5.24465	1.56576e-07	1.43759e-06
orf19.262	SMC3	155.201	1.18542	0.209422	5.66046	1.50965e-08	1.70819e-07
snR57b	snR57b	31.314	1.18338	0.300626	3.93638	8.27212e-05	0.000396162
orf19.3049	orf19.3049	25.5793	1.18236	0.482364	2.45117	0.0142392	0.0349696
tC(GCA)1	tC%28GCA%291	13.6624	1.17969	0.457762	2.57709	0.00996365	0.0257899
snR43a	snR43a	53.992	1.1762	0.367999	3.1962	0.00139249	0.00468318
orf19.4843	orf19.4843	1135.46	1.17057	0.141837	8.25293	1.54556e-16	1.00337e-14
orf19.1043	orf19.1043	126.743	1.16791	0.205187	5.69196	1.2559e-08	1.45698e-07
orf19.3902	MRV2	1265.47	1.16702	0.176906	6.59686	4.19954e-11	8.30476e-10
orf19.755	MRPL37	307.326	1.166	0.169249	6.88928	5.6076e-12	1.38616e-10
orf19.4771	orf19.4771	2255.91	1.16578	0.167669	6.95286	3.57961e-12	9.20246e-11
orf19.5831	orf19.5831	58.0904	1.16049	0.401208	2.89249	0.00382203	0.0111757
orf19.4649	ZCF27	671.72	1.15012	0.150265	7.65391	1.94953e-14	8.03181e-13
orf19.7417	TSA1	19.2861	1.14737	0.48615	2.36011	0.0182693	0.0431997
orf19.3050	AGE1	801.236	1.14173	0.144367	7.90855	2.60404e-15	1.29738e-13
orf19.4814	orf19.4814	19.5097	1.14088	0.439033	2.59863	0.0093597	0.0244036
orf19.2541	orf19.2541	188.462	1.1405	0.200908	5.67672	1.37303e-08	1.5674e-07
orf19.2641	ARP1	92.1285	1.1375	0.23639	4.81198	1.49446e-06	1.11297e-05
orf19.3777	IMG2	55.7334	1.12715	0.390375	2.88736	0.0038849	0.0113286
orf19.769	IFE1	36.2335	1.12699	0.312927	3.60143	0.000316469	0.00128406
orf19.2885	PRI2	89.786	1.12553	0.244456	4.60423	4.13988e-06	2.76006e-05
orf19.4510	IFA4	57.1149	1.1184	0.281824	3.96845	7.2341e-05	0.000351425
snR44d	snR44d	68.1056	1.1168	0.234856	4.75526	1.98192e-06	1.4264e-05
orf19.3089	orf19.3089	1495.68	1.11188	0.153243	7.25565	3.99737e-13	1.24714e-11
orf19.568	SPE2	1968.75	1.10773	0.156119	7.09545	1.28929e-12	3.61845e-11
orf19.3360	orf19.3360	1608.41	1.10682	0.169527	6.52891	6.62495e-11	1.25231e-09
orf19.663	GIN4	941.409	1.10536	0.165891	6.66317	2.67984e-11	5.56955e-10
orf19.812	orf19.812	17.5486	1.10206	0.397478	2.77263	0.0055605	0.015444
orf19.413	orf19.413	875.833	1.09826	0.129565	8.47649	2.32081e-17	1.67594e-15
orf19.5017	DUR32	60.8423	1.09637	0.321868	3.40625	0.00065861	0.00245527
orf19.6873.1	KTI11	339.246	1.09491	0.230038	4.75972	1.93862e-06	1.39994e-05
orf19.1153	GAD1	2781.34	1.08796	0.188006	5.78687	7.1709e-09	8.89718e-08
orf19.6055	orf19.6055	435.625	1.08401	0.0978034	11.0836	1.50765e-28	6.05603e-26
orf19.708	orf19.708	102.241	1.08065	0.167705	6.44378	1.16534e-10	2.13595e-09
orf19.6146	CLG1	4521.85	1.08051	0.136016	7.944	1.95756e-15	1.0065e-13
orf19.4438	RME1	112.348	1.07796	0.304957	3.5348	0.000408088	0.00160346
orf19.2639	orf19.2639	406.602	1.07545	0.146821	7.3249	2.39085e-13	7.56944e-12
orf19.5792	SMP3	200.851	1.07415	0.222073	4.83694	1.31853e-06	9.93383e-06
orf19.7215.3	orf19.7215.3	1819.23	1.06664	0.151434	7.0436	1.87339e-12	5.05893e-11
orf19.3932.1	orf19.3932.1	113.906	1.06561	0.224111	4.75482	1.98625e-06	1.42792e-05
snR32a	snR32a	28.5746	1.058	0.32633	3.24212	0.00118646	0.0040712
orf19.3331	ABC1	3524.63	1.05234	0.177469	5.92968	3.03519e-09	4.07248e-08
orf19.4136	YBL053	270.364	1.04871	0.194409	5.39434	6.87771e-08	6.84257e-07
orf19.3190	HAL9	1097.77	1.04747	0.0808561	12.9547	2.21005e-38	2.36734e-35
orf19.839	orf19.839	677.505	1.04654	0.205061	5.10353	3.33384e-07	2.86836e-06
orf19.2020	HGT6	10220.9	1.04454	0.231997	4.5024	6.71907e-06	4.24199e-05
orf19.4354	MCM2	544.107	1.04126	0.163839	6.35539	2.07902e-10	3.5919e-09
orf19.7451	FUN31	1565.26	1.04121	0.128768	8.08599	6.16589e-16	3.41622e-14
orf19.6608	orf19.6608	1272.21	1.04103	0.17505	5.94706	2.72998e-09	3.74106e-08
orf19.6266	orf19.6266	510.36	1.03742	0.15704	6.60606	3.94681e-11	7.82906e-10
orf19.3555	BUD14	1501.1	1.03402	0.110302	9.37447	6.95254e-21	9.30916e-19
orf19.202	CDC47	1152.79	1.03299	0.152604	6.76909	1.29599e-11	2.91235e-10
tS(GCU)2	tS%28GCU%292	20.9176	1.03222	0.412657	2.50141	0.01237	0.0310469
snR70	snR70	89.9577	1.03194	0.261747	3.94249	8.06408e-05	0.000387301
orf19.7342	AXL1	148.712	1.02932	0.207727	4.95516	7.22724e-07	5.76297e-06
orf19.4515	orf19.4515	46.7856	1.027	0.272199	3.77297	0.000161313	0.00071353
snR41	snR41	144.916	1.02654	0.180479	5.68787	1.28631e-08	1.48809e-07
orf19.4192	CDC14	509.523	1.02572	0.149365	6.86718	6.54847e-12	1.59421e-10
orf19.1122	orf19.1122	43.5169	1.01836	0.28934	3.51958	0.000432225	0.00167951
orf19.3303	orf19.3303	611.492	1.01737	0.183991	5.52948	3.21183e-08	3.41197e-07
orf19.7053	GAC1	3991.32	1.01677	0.122018	8.33299	7.88246e-17	5.38943e-15
orf19.4245	orf19.4245	428.214	1.01556	0.135986	7.46808	8.13743e-14	2.88946e-12
orf19.3708	SAP2	37.7543	1.01341	0.439414	2.30626	0.0210958	0.0485239
orf19.1964	orf19.1964	1469.59	1.01329	0.21174	4.78554	1.70526e-06	1.24968e-05
orf19.3854	orf19.3854	6013.44	1.01217	0.131629	7.68957	1.47625e-14	6.242e-13
orf19.6520	orf19.6520	28.329	1.0115	0.360538	2.80553	0.00502337	0.014154
orf19.3897	orf19.3897	26.2168	1.01108	0.382356	2.64433	0.00818525	0.0217153
snR24	snR24	12.6227	1.0086	0.396861	2.54145	0.0110393	0.0282556
orf19.2638	orf19.2638	270.6	1.00839	0.201703	4.99938	5.75157e-07	4.72703e-06
orf19.120	orf19.120	31.3901	1.00488	0.357547	2.81048	0.00494681	0.0139812
orf19.4769	IPT1	1610.99	1.00164	0.127101	7.88067	3.25618e-15	1.57468e-13
Downregulated
orf19.6115	orf19.6115	1.28659	-4.33566	1.72187	-2.51799	0.0118027	0.0298999
orf19.2509.1	orf19.2509.1	387.75	-2.54619	0.299388	-8.50464	1.8216e-17	1.39003e-15
orf19.3152	AMO2	2255.01	-2.32569	0.286113	-8.12856	4.34428e-16	2.51538e-14
orf19.5728	orf19.5728	1143.86	-2.31614	0.286884	-8.07342	6.83579e-16	3.75501e-14
orf19.6826	SLF1	5.86312	-2.27562	0.771081	-2.9512	0.00316538	0.00950477
orf19.5514	orf19.5514	1318.44	-2.26289	0.372255	-6.07887	1.21032e-09	1.78822e-08
orf19.6788	orf19.6788	343.632	-2.23921	0.253621	-8.82897	1.05647e-18	1.09149e-16
orf19.1582	orf19.1582	154.265	-2.22752	0.412263	-5.40316	6.54782e-08	6.58573e-07
orf19.3208	DAL52	58.7022	-2.15879	0.428053	-5.04328	4.57619e-07	3.83457e-06
orf19.6487	orf19.6487	199.643	-2.11961	0.402659	-5.26402	1.40939e-07	1.31278e-06
orf19.5302	PGA31	2398.58	-2.09105	0.226489	-9.23247	2.64463e-20	3.1476e-18
orf19.2897	SOU2	1093.39	-2.00622	0.420347	-4.77278	1.81697e-06	1.3225e-05
orf19.2181	orf19.2181	10.4876	-1.97724	0.590807	-3.34667	0.000817886	0.00296813
orf19.935	AGA1	721.014	-1.97274	0.295638	-6.67284	2.50906e-11	5.30451e-10
orf19.5573	orf19.5573	40.5906	-1.91042	0.330777	-5.77557	7.66949e-09	9.42482e-08
orf19.6484	orf19.6484	363.34	-1.89002	0.248624	-7.60191	2.91799e-14	1.17212e-12
orf19.3105	orf19.3105	431.072	-1.87179	0.250993	-7.45751	8.817e-14	3.11356e-12
orf19.5649	orf19.5649	26.4882	-1.86263	0.506231	-3.67941	0.000233776	0.000983941
orf19.7209	orf19.7209	37.9145	-1.8552	0.308978	-6.00431	1.92147e-09	2.69635e-08
orf19.6807	orf19.6807	33.3931	-1.85321	0.478277	-3.87476	0.000106729	0.00049491
orf19.854	UGA11	7511.6	-1.8282	0.272185	-6.71675	1.85825e-11	4.0212e-10
orf19.4335	TNA1	378.758	-1.80028	0.473241	-3.80416	0.000142289	0.00063772
orf19.2344	ASR1	15703.9	-1.79145	0.229175	-7.81694	5.41218e-15	2.50245e-13
orf19.5806	ALD5	79160.3	-1.78435	0.191433	-9.32104	1.15211e-20	1.48092e-18
orf19.1632	orf19.1632	2449.82	-1.77353	0.186687	-9.49997	2.09956e-21	2.99864e-19
orf19.5784	AMO1	1106.34	-1.76034	0.247042	-7.12566	1.03586e-12	2.9664e-11
orf19.6254	ANT1	1659.26	-1.74608	0.231428	-7.54482	4.52921e-14	1.72244e-12
orf19.1614	MEP1	1210.19	-1.73084	0.27463	-6.30245	2.9298e-10	4.86558e-09
orf19.6486	LDG3	219.851	-1.70597	0.29646	-5.75446	8.69208e-09	1.0403e-07
orf19.7014	orf19.7014	88.219	-1.70201	0.568614	-2.99326	0.00276016	0.00843135
orf19.4246	orf19.4246	17663	-1.69033	0.124558	-13.5706	5.98071e-42	1.28127e-38
orf19.6993	GAP2	14895.6	-1.67572	0.265625	-6.30859	2.81586e-10	4.70065e-09
orf19.5270	orf19.5270	317.648	-1.66525	0.221274	-7.52574	5.24233e-14	1.95886e-12
orf19.2896	SOU1	4874.22	-1.65466	0.178732	-9.2578	2.08696e-20	2.5794e-18
orf19.5342.2	orf19.5342.2	304.905	-1.6544	0.208298	-7.94247	1.98186e-15	1.01091e-13
orf19.6940	orf19.6940	11.2911	-1.63429	0.525698	-3.10879	0.00187853	0.00606698
orf19.6306	orf19.6306	863.999	-1.62362	0.217891	-7.45152	9.22719e-14	3.24061e-12
orf19.1523	FMO1	213.351	-1.61294	0.238487	-6.76323	1.34946e-11	3.00104e-10
orf19.7156	FAA2-3	1734.74	-1.60289	0.295851	-5.41788	6.03113e-08	6.10427e-07
orf19.1461	orf19.1461	1507.25	-1.58724	0.367997	-4.3132	1.60912e-05	9.22552e-05
orf19.442	orf19.442	29.9787	-1.58508	0.394285	-4.02013	5.8165e-05	0.000290013
orf19.5917	STP1	1687.71	-1.54417	0.179624	-8.59669	8.20493e-18	6.51026e-16
orf19.1370	orf19.1370	27.69	-1.54134	0.572774	-2.691	0.00712373	0.0192209
orf19.1722	orf19.1722	14.6405	-1.53935	0.612603	-2.51281	0.0119773	0.0302469
orf19.780	DUR1%2C2	1159.93	-1.53793	0.164516	-9.3482	8.91493e-21	1.16931e-18
orf19.5711	orf19.5711	1091.51	-1.5376	0.193751	-7.93594	2.08909e-15	1.05721e-13
orf19.4149	orf19.4149	133.095	-1.5359	0.588244	-2.611	0.00902789	0.0236211
orf19.5005	OSM2	2669.45	-1.53395	0.226503	-6.77233	1.26722e-11	2.86776e-10
orf19.5753	HGT10	9626.56	-1.52128	0.259217	-5.86876	4.39079e-09	5.65523e-08
orf19.3261	ATO9	41.9618	-1.49785	0.405811	-3.69101	0.000223365	0.000947567
orf19.5023	DAL7	55.9547	-1.4969	0.282108	-5.30614	1.11971e-07	1.05985e-06
orf19.5449	orf19.5449	205.938	-1.49676	0.219768	-6.81061	9.71832e-12	2.25486e-10
orf19.1723	orf19.1723	403.809	-1.49098	0.197229	-7.5596	4.04301e-14	1.55595e-12
orf19.4114	FAA2-1	1784.86	-1.48849	0.22008	-6.76341	1.34777e-11	3.00104e-10
orf19.4716	GDH3	19122.4	-1.47573	0.240262	-6.14217	8.14014e-10	1.23973e-08
orf19.5461	orf19.5461	17.5328	-1.47515	0.50872	-2.89972	0.00373494	0.010971
orf19.6169	ATO1	10713.5	-1.46592	0.25449	-5.76023	8.40007e-09	1.011e-07
orf19.1224	FRP3	13715.5	-1.45941	0.208587	-6.99665	2.62164e-12	6.90545e-11
orf19.5454	DAL1	699.132	-1.45902	0.287171	-5.08068	3.76079e-07	3.20565e-06
orf19.2431	orf19.2431	70.2713	-1.43869	0.300405	-4.78917	1.67475e-06	1.23013e-05
orf19.1704	FOX3	2258.25	-1.43839	0.216323	-6.64928	2.94535e-11	6.04785e-10
orf19.7279.1	orf19.7279.1	1147.35	-1.43042	0.221989	-6.44363	1.16651e-10	2.13595e-09
orf19.2737	orf19.2737	8566.86	-1.42229	0.167258	-8.50358	1.83838e-17	1.39003e-15
orf19.742	ALD6	4060.97	-1.41206	0.247651	-5.7018	1.18548e-08	1.38781e-07
orf19.5975	TRY4	1944.91	-1.40863	0.173241	-8.13103	4.25671e-16	2.48708e-14
orf19.1985	orf19.1985	552.605	-1.40357	0.243616	-5.76139	8.34228e-09	1.00593e-07
orf19.5862	AFP99	159.98	-1.36267	0.376712	-3.61726	0.000297732	0.00121648
orf19.6017	orf19.6017	804.262	-1.3485	0.132091	-10.2089	1.80952e-24	3.6343e-22
orf19.4652	orf19.4652	92.5884	-1.34503	0.380316	-3.53662	0.000405285	0.00159606
orf19.7281	PDK2	2380.09	-1.3367	0.136461	-9.79544	1.17787e-22	1.87715e-20
orf19.1225	PEX22	819.477	-1.33451	0.159281	-8.37834	5.36777e-17	3.79106e-15
orf19.6222.1	orf19.6222.1	858.617	-1.32483	0.129408	-10.2377	1.34441e-24	2.8778e-22
orf19.2496	ATO2	3743.81	-1.31397	0.21624	-6.07645	1.22871e-09	1.81122e-08
orf19.3107	orf19.3107	50.2812	-1.3132	0.274991	-4.77545	1.79305e-06	1.30954e-05
orf19.7539	INO2	731.27	-1.31286	0.166595	-7.88058	3.25864e-15	1.57468e-13
orf19.5587	orf19.5587	668.974	-1.29535	0.15176	-8.53555	1.39488e-17	1.08011e-15
orf19.5723	POX1	2528.67	-1.29279	0.190079	-6.80136	1.03635e-11	2.37878e-10
orf19.5976	orf19.5976	296.162	-1.29234	0.140475	-9.19975	3.58778e-20	4.19248e-18
orf19.2805	PEX8	350.531	-1.27391	0.171501	-7.42804	1.10222e-13	3.74813e-12
orf19.4674.1	CRD2	1460.22	-1.27041	0.211512	-6.00633	1.89772e-09	2.66885e-08
orf19.89	PEX7	676.124	-1.25927	0.142652	-8.82755	1.06993e-18	1.09149e-16
orf19.5861.1	orf19.5861.1	160.414	-1.24408	0.198707	-6.26088	3.82807e-10	6.21289e-09
orf19.1341	PRR2	131.587	-1.23045	0.163031	-7.54732	4.44294e-14	1.69969e-12
orf19.2587	HNM3	19.0924	-1.22144	0.389653	-3.13469	0.00172039	0.00563554
orf19.675.1	orf19.675.1	194.752	-1.22141	0.267783	-4.5612	5.08627e-06	3.30865e-05
orf19.3418	orf19.3418	132.179	-1.20965	0.277258	-4.36291	1.28342e-05	7.56054e-05
orf19.3885	orf19.3885	80.2277	-1.19513	0.25398	-4.70562	2.5309e-06	1.76998e-05
orf19.1150	orf19.1150	1454.85	-1.19129	0.125474	-9.49433	2.21635e-21	3.09663e-19
orf19.1344	orf19.1344	2271.83	-1.1751	0.371735	-3.16111	0.00157169	0.00521758
orf19.1504	orf19.1504	1189.11	-1.17009	0.154325	-7.58198	3.40309e-14	1.3501e-12
orf19.1333	SNG3	625.443	-1.16667	0.14184	-8.22524	1.94801e-16	1.22744e-14
orf19.6864	orf19.6864	1359.74	-1.16571	0.236729	-4.92422	8.46964e-07	6.68727e-06
orf19.4128	orf19.4128	406.881	-1.16388	0.157204	-7.40366	1.3248e-13	4.43465e-12
orf19.6482	orf19.6482	72.4392	-1.16196	0.213949	-5.43101	5.60372e-08	5.71668e-07
orf19.164	orf19.164	227.954	-1.16144	0.201175	-5.77327	7.7749e-09	9.53613e-08
orf19.6065	orf19.6065	1281.17	-1.15996	0.118471	-9.79105	1.23013e-22	1.88239e-20
orf19.201	orf19.201	137.256	-1.15985	0.23032	-5.03579	4.75878e-07	3.96688e-06
orf19.6838	orf19.6838	776.798	-1.15498	0.220034	-5.24908	1.52857e-07	1.40746e-06
orf19.6658	orf19.6658	1424.33	-1.15323	0.141987	-8.12205	4.58357e-16	2.60695e-14
orf19.1655	PXP2	2868.06	-1.14919	0.435558	-2.63843	0.00832913	0.0220346
orf19.4591	CAT2	3887.48	-1.14804	0.162262	-7.07524	1.49189e-12	4.13293e-11
orf19.3931	SFC1	3191.51	-1.14188	0.21358	-5.34636	8.97387e-08	8.67294e-07
orf19.6023	orf19.6023	812.615	-1.13566	0.212161	-5.3528	8.66019e-08	8.40771e-07
orf19.3983	orf19.3983	1037.77	-1.12372	0.100845	-11.143	7.748e-29	3.55689e-26
orf19.246	orf19.246	791.732	-1.12288	0.174742	-6.42591	1.31081e-10	2.35323e-09
orf19.6570	NUP	73.3337	-1.12267	0.367656	-3.05359	0.00226121	0.00708572
orf19.2753	ZCF15	788.498	-1.12224	0.1294	-8.67263	4.22261e-18	3.76927e-16
orf19.7274	orf19.7274	28.4848	-1.1122	0.366516	-3.03451	0.00240924	0.00749113
orf19.2898	orf19.2898	709.195	-1.1112	0.150315	-7.39247	1.44128e-13	4.77481e-12
orf19.6038	UGA32	1108.29	-1.10924	0.166292	-6.67045	2.55025e-11	5.37393e-10
orf19.856	IFK2	567.373	-1.09958	0.217639	-5.05233	4.36461e-07	3.67164e-06
orf19.4918	orf19.4918	329.424	-1.09358	0.210385	-5.19798	2.01462e-07	1.8109e-06
orf19.3740	PGA23	1501.1	-1.08562	0.158577	-6.84604	7.59244e-12	1.82759e-10
orf19.4368	orf19.4368	588.639	-1.08095	0.187309	-5.77095	7.88252e-09	9.61309e-08
orf19.1150.1	orf19.1150.1	93.852	-1.07999	0.182113	-5.93031	3.02365e-09	4.06592e-08
orf19.2989	GOR1	1920.82	-1.07196	0.17364	-6.17345	6.68165e-10	1.02489e-08
orf19.857	FMO2	417.985	-1.0713	0.185015	-5.79034	7.02421e-09	8.74896e-08
orf19.276	orf19.276	287.954	-1.0701	0.243514	-4.39441	1.11076e-05	6.64825e-05
orf19.5798	LIG4	1754.35	-1.06312	0.112082	-9.4852	2.41914e-21	3.30805e-19
orf19.5307	JEN2	3665.08	-1.0602	0.261433	-4.05536	5.00574e-05	0.000253922
orf19.3499	orf19.3499	2011.28	-1.05787	0.273869	-3.86267	0.000112154	0.000514865
orf19.4391	orf19.4391	490.652	-1.05135	0.245832	-4.27669	1.89691e-05	0.000107036
orf19.1652	POX1-3	9775.38	-1.04973	0.217034	-4.83672	1.31998e-06	9.93383e-06
orf19.5000	CYB2	1161.04	-1.04846	0.19967	-5.25095	1.51315e-07	1.39527e-06
orf19.1589.1	orf19.1589.1	203.92	-1.04341	0.18348	-5.6868	1.29442e-08	1.49358e-07
orf19.220	PIR1	5671.56	-1.04178	0.120495	-8.64585	5.34074e-18	4.51644e-16
orf19.4370	orf19.4370	1044.28	-1.04155	0.147697	-7.0519	1.76492e-12	4.82688e-11
orf19.4914	orf19.4914	80.8033	-1.04113	0.209638	-4.96632	6.82358e-07	5.4819e-06
orf19.787.1	orf19.787.1	759.087	-1.03472	0.182128	-5.68126	1.33705e-08	1.53725e-07
orf19.4443	YPD1	1466.87	-1.03404	0.101034	-10.2346	1.38808e-24	2.8778e-22
orf19.5770	OPT8	1244.93	-1.03158	0.126588	-8.14911	3.66601e-16	2.202e-14
orf19.5169	orf19.5169	592.378	-1.02853	0.240827	-4.27084	1.94738e-05	0.000109596
orf19.5295	orf19.5295	329.437	-1.02328	0.181212	-5.64685	1.63419e-08	1.82978e-07
orf19.5025	MET3	1251.97	-1.02273	0.324131	-3.1553	0.00160332	0.00530347
orf19.7282	PEX13	1686.26	-1.01992	0.147327	-6.92281	4.42757e-12	1.12031e-10
orf19.4316	orf19.4316	911.183	-1.01919	0.113608	-8.97109	2.93593e-19	3.19818e-17
orf19.1473	orf19.1473	182.111	-1.01785	0.369367	-2.75566	0.00585736	0.016136
orf19.6255	orf19.6255	355.441	-1.01592	0.130168	-7.80465	5.96664e-15	2.70053e-13
orf19.5522	orf19.5522	416.624	-1.01293	0.148185	-6.83558	8.16728e-12	1.95134e-10
orf19.778	PIL1	20813.3	-1.00906	0.10193	-9.89951	4.18319e-23	7.46816e-21
orf19.5438	orf19.5438	1081.59	-1.00621	0.179491	-5.60591	2.0717e-08	2.28456e-07
orf19.7317	UGA33	290.14	-1.00578	0.157817	-6.37312	1.85222e-10	3.25252e-09
orf19.3705	PTC6	668.06	-1.00488	0.101391	-9.91093	3.73156e-23	6.85222e-21
orf19.6020	orf19.6020	346.515	-1.0038	0.143395	-7.00021	2.55583e-12	6.78775e-11
orf19.2253	orf19.2253	567.273	-1.00278	0.16749	-5.98711	2.13601e-09	2.9779e-08
orf19.4090	orf19.4090	225.745	-1.00195	0.186116	-5.38347	7.30647e-08	7.20225e-07
orf19.1120	FAV2	787.713	-1.00066	0.199198	-5.02344	5.07553e-07	4.21453e-06
orf19.5517	orf19.5517	996.443	-1.00056	0.247518	-4.04238	5.29115e-05	0.000266715

## Sheet: 68vsDMSO_4h
68aa vs DMSO 4h
Upregulated
LOCUS_ID	GENE_NAME	baseMean	log2FoldChange	lfcSE	stat	pvalue	padj
orf19.3337	orf19.3337	4078.47	1.26659	0.268216	4.72227	2.33226e-06	0.000413903
orf19.6274	PBR1	88.2766	1.18737	0.332942	3.5663	0.000362053	0.0120947
Downregulated
orf19.2762	AHP1	1293.87	-1.2762	0.221025	-5.77399	7.74165e-09	5.28747e-06
orf19.535	RBR1	177.591	-1.26426	0.290256	-4.35568	1.32656e-05	0.00123874
orf19.5342.2	orf19.5342.2	304.905	-1.08155	0.168532	-6.41747	1.3856e-10	2.62294e-07
orf19.5210	orf19.5210	142.231	-1.0733	0.14908	-7.19947	6.04458e-13	3.43272e-09

## Sheet: 68vsDMSO_24h
68aa vs DMSO 24h
Upregulated
LOCUS_ID	GENE_NAME	baseMean	log2FoldChange	lfcSE	stat	pvalue	padj
orf19.3337	orf19.3337	4078.47	1.26288	0.295936	4.26741	1.97758e-05	0.0155297
orf19.2607	orf19.2607	316.744	1.0671	0.262176	4.07016	4.69813e-05	0.0311545
Downregulated
orf19.5728	orf19.5728	1143.86	-1.50686	0.318752	-4.72735	2.27464e-06	0.00506834
orf19.2344	ASR1	15703.9	-1.14984	0.255605	-4.4985	6.8435e-06	0.00726095
orf19.5342.2	orf19.5342.2	304.905	-1.1223	0.210824	-5.32341	1.0184e-07	0.000540261

## Sheet: 68vsDMSO_48h
68aa vs DMSO 48h
Upregulated		Downregulated
0		0
