# Supplementary material for: The antifungal mechanism of EntV-derived peptides is associated with a reduction in extracellular vesicle release
Source: PLoS Pathog. 2025 Sep 22;21(9):e1013519. doi: 10.1371/journal.ppat.1013519 (PMC12510648; doi:10.1371/journal.ppat.1013519)
Supplement: S3 Table — These extended data support the C. elegans killing assays shown in Figs 2e, 5c-5f, and 7b-7c. (XLSX) [file ppat.1013519.s010.xlsx]

## Sheet: Figure 2
Trial #	Treatment	Median survival (days)	Statistics
Data for Figure 2e: Survival of C. elegans infected with C. albicans exposed to 1nM of the indicated peptides
1	12mer	undefined
			p-value vs. 12mer
1	12merAF647	undefined	p = 0.9461
			p-value vs. 12mer
1	C12S	10	p<0.0001
			p-value vs. 12mer
1	C12S AF488	9.5	p = 0.5838
			p-value vs. 12mer
1	C12A		p = 0.3003
			p-value vs. 12mer
1	C12A AF555	11.5	p<0.0001
			p-value vs. 12mer
1	DMSO	7	p<0.0001

## Sheet: Figure 5
Trial #	Treatment	Median survival (days)	Statistics
Data for Figure 5a: Charaterixzation of EntV-resistant deletion mutants exposed to 1nM 12mer
1	SC5314 DMSO	10
2	SC5314 DMSO	7
			p-value vs. DMSO
1	SC5314 12mer	12	p = 0.0306
2	SC5314 12mer	11	p<0.0001
1	C2_10650W∆/∆ DMSO	7
2	C2_10650W∆/∆ DMSO	8
			p-value vs. DMSO
1	C2_10650W∆/∆ 12mer	9	p = 0.0290
2	C2_10650W∆/∆ 12mer	10	p = 0.0292
1	rbr1∆/∆ DMSO	8
2	rbr1∆/∆ DMSO	9
			p-value vs. DMSO
1	rbr1∆/∆ 12mer	8	p = 0.9007
2	rbr1∆/∆ 12mer	9	p = 0.3235
Data for Figure 5b: Charaterixzation of EntV-resistant deletion mutants exposed to 1nM 12mer
1	SC5314 DMSO	7
2	SC5314 DMSO	7
			p-value vs. DMSO
1	SC5314 12mer	11	p<0.0001
2	SC5314 12mer	11	p<0.0001
1	C6_04230W∆/∆ DMSO	10
2	C6_04230W∆/∆ DMSO	9
			p-value vs. DMSO
1	C6_04230W∆/∆ 12mer	10	p = 0.9155
2	C6_04230W∆/∆ 12mer	10	p = 0.0592
1	ahp1∆/∆ DMSO	10
2	ahp1∆/∆ DMSO	9
			p-value vs. DMSO
1	ahp1∆/∆ 12mer	10	p = 0.9620
2	ahp1∆/∆ 12mer	9.5	p = 0.2045
Data for Figure 5c: Charaterixzation of EntV-resistant deletion mutants exposed to 1nM 12mer
1	SC5314 DMSO	7
2	SC5314 DMSO	7
			p-value vs. DMSO
1	SC5314 12mer	11	p<0.0001
2	SC5314 12mer	11	p<0.0001
1	CR_03480W∆/∆ DMSO	8
2	CR_03480W∆/∆ DMSO	9
			p-value vs. DMSO
1	CR_03480W∆/∆ 12mer	8	p = 0.7865
2	CR_03480W∆/∆ 12mer	9	p = 0.2671
1	C1_01510W∆/∆ DMSO	8
2	C1_01510W∆/∆ DMSO	9
			p-value vs. DMSO
1	C1_01510W∆/∆ 12mer	10	p = 0.0262
2	C1_01510W∆/∆ 12mer	10	p = 0.0242
Data for Figure 5e: Charaterixzation of EntV-resistant deletion mutants exposed to 1nM 12mer
1	SC5314 DMSO	7
2	SC5314 DMSO	6
3	SC5314 DMSO	6
			p-value vs. DMSO (SC54314)
1	SC5314 12mer	UD	p<0.0001
2	SC5314 12mer	12	p<0.0001
3	SC5314 12mer	12	p<0.0001
1	rbr1∆/∆ (1) DMSO	8	p = 0.0228
2	rbr1∆/∆ (1) DMSO	8	p = 0.0026
3	rbr1∆/∆ (1) DMSO	7.5	p = 0.0197
					p-value vs. DMSO (rbr1∆/∆ (1))
1	rbr1∆/∆ (1) 12mer	8.5			p = 0.2294
2	rbr1∆/∆ (1) 12mer	7.5			p = 0.8522
3	rbr1∆/∆ (1) 12mer	7			p = 0.9374
1	rbr1∆/∆ (2) DMSO	8.5	p = 0.0079
2	rbr1∆/∆ (2) DMSO	8	p = 0.0029
3	rbr1∆/∆ (2) DMSO	7.5	p = 0.0250
					p-value vs. DMSO (rbr1∆/∆ (2))
1	rbr1∆/∆ (2) 12mer	9			p = 0.5998
2	rbr1∆/∆ (2) 12mer	7.5			p = 0.7740
3	rbr1∆/∆ (2) 12mer	7.5			p = 0.7387

## Sheet: Figure 7
Trial #	Treatment	Median survival (days)	Statistics
Data for Figure 7b: Survival C. elegans infected with C. albicans deletion mutants for ESCRT components treated with 12mer
1	SN152-DMSO	7
2	SN152-DMSO	7
3	SN152-DMSO	6
			p-value vs. DMSO
1	SN152-12mer	undefined	p<0.0001
2	SN152-12mer	9.5	p = 0.0010
3	SN152-12mer	11	p<0.0001
1	hse1∆/∆-DMSO	6
2	hse1∆/∆-DMSO	7
3	hse1∆/∆-DMSO	8
			p-value vs. DMSO
1	hse1∆/∆-12mer	7	p = 0.1266
2	hse1∆/∆-12mer	9	p = 0.0253
3	hse1∆/∆-12mer	9	p = 0.2020
1	vps20∆/∆-DMSO	7
2	vps20∆/∆-DMSO	9
3	vps20∆/∆-DMSO	9
			p-value vs. DMSO
1	vps20∆/∆-12mer	10	p = 0.0179
2	vps20∆/∆-12mer	9	p = 0.2875
3	vps20∆/∆-12mer	9	p = 0.1382
1	vps4∆/∆-DMSO	undefined
2	vps4∆/∆-DMSO	9
3	vps4∆/∆-DMSO	11
			p-value vs. DMSO
1	vps4∆/∆-12mer	undefined	p = 0.0360
2	vps4∆/∆-12mer	undefined	p = 0.0495
3	vps4∆/∆-12mer	undefined	p = 0.8590
Data for Figure 7c: Survival C. elegans infected with C. albicans deletion mutants for ESCRT components treated with 12mer
1	SN152-DMSO	7
2	SN152-DMSO	7
3	SN152-DMSO	6
			p-value vs. DMSO
1	SN152-12mer	undefined	p<0.0001
2	SN152-12mer	9.5	p = 0.0010
3	SN152-12mer	11	p<0.0001
1	vps23∆/∆-DMSO	9
2	vps23∆/∆-DMSO	11
3	vps23∆/∆-DMSO	undefined
			p-value vs. DMSO
1	vps23∆/∆-12mer	undefined	p = 0.1762
2	vps23∆/∆-12mer	undefined	p = 0.3452
3	vps23∆/∆-12mer	undefined	p = 0.0916
1	vps36∆/∆-DMSO	6.5
2	vps36∆/∆-DMSO	9
3	vps36∆/∆-DMSO	10
			p-value vs. DMSO
1	vps36∆/∆-12mer	9	p = 0.0018
2	vps36∆/∆-12mer	11	p = 0.0901
3	vps36∆/∆-12mer	11	p = 0.2248

## Sheet: Figure S1
Trial #	Treatment	Median survival (days)	Statistics
Data for Figure S1: Efficacy of fluorescemtly labeled peptides in the worm model
1	DMSO	7
2	DMSO	6
			p-value vs. DMSO
1	12mer	12	< 0.0001
2	12mer	11	p<0.0001
			p-value vs. DMSO
1	12mer-AF488	11.5	p < 0.0001
2	12mer-AF488	11	p<0.0001
			p-value vs. DMSO
1	12mer-AF647	undefined	p< 0.0001
2	12mer-AF467	undefined	p<0.0001
